# Supplementary material for: SIRT1 haploinsufficiency recapitulates age-associated subfertility through sperm α-tubulin hyperacetylation
Source: Biol Direct. 2026 Mar 25;21:45. doi: 10.1186/s13062-025-00710-2 (PMC13067630; doi:10.1186/s13062-025-00710-2)
Supplement: Supplementary file 2 — Supplementary material 2 [file 13062_2025_710_MOESM2_ESM.xlsx]

## Sheet: Supplementary data 1
From	Entry	Reviewed	Entry Name	Protein names	Gene Names	Organism	Length
RL22_MOUSE	P67984	reviewed	RL22_MOUSE	Large ribosomal subunit protein eL22 (60S ribosomal protein L22) (Heparin-binding protein HBp15)	Rpl22	Mus musculus (Mouse)	128
IF2H_MOUSE	Q9Z0N2	reviewed	IF2H_MOUSE	Eukaryotic translation initiation factor 2 subunit 3, Y-linked (EC 3.6.5.3) (Eukaryotic translation initiation factor 2 subunit gamma, Y-linked) (eIF-2-gamma Y) (Spermatogonial proliferation factor) (Spy)	Eif2s3y	Mus musculus (Mouse)	472
CLH1_MOUSE	Q68FD5	reviewed	CLH1_MOUSE	Clathrin heavy chain 1	Cltc	Mus musculus (Mouse)	1675
SAE1_MOUSE	Q9R1T2	reviewed	SAE1_MOUSE	SUMO-activating enzyme subunit 1 (Ubiquitin-like 1-activating enzyme E1A) [Cleaved into: SUMO-activating enzyme subunit 1, N-terminally processed]	Sae1 Aos1 Sua1 Ubl1a1 Uble1a	Mus musculus (Mouse)	350
ACBG1_MOUSE	Q99PU5	reviewed	ACBG1_MOUSE	Long-chain-fatty-acid--CoA ligase ACSBG1 (EC 6.2.1.3) (Acyl-CoA synthetase bubblegum family member 1) (mBG1) (Gonadotropin-regulated long chain acyl CoA synthetase) (GR-LACS) (Lipidosin)	Acsbg1 Kiaa0631 Lpd	Mus musculus (Mouse)	721
SUCA_MOUSE	Q9WUM5	reviewed	SUCA_MOUSE	Succinate--CoA ligase [ADP/GDP-forming] subunit alpha, mitochondrial (EC 6.2.1.4) (EC 6.2.1.5) (Succinyl-CoA synthetase subunit alpha) (SCS-alpha)	Suclg1	Mus musculus (Mouse)	346
IMB1_MOUSE	P70168	reviewed	IMB1_MOUSE	Importin subunit beta-1 (Karyopherin subunit beta-1) (Nuclear factor p97) (Pore targeting complex 97 kDa subunit) (PTAC97) (SCG)	Kpnb1 Impnb	Mus musculus (Mouse)	876
RS3_MOUSE	P62908	reviewed	RS3_MOUSE	Small ribosomal subunit protein uS3 (EC 4.2.99.18) (40S ribosomal protein S3)	Rps3	Mus musculus (Mouse)	243
TCPH_MOUSE	P80313	reviewed	TCPH_MOUSE	T-complex protein 1 subunit eta (TCP-1-eta) (CCT-eta)	Cct7 Ccth	Mus musculus (Mouse)	544
CE290_MOUSE	Q6A078	reviewed	CE290_MOUSE	Centrosomal protein of 290 kDa (Cep290) (Bardet-Biedl syndrome 14 protein homolog) (Nephrocystin-6)	Cep290 Kiaa0373 Nphp6	Mus musculus (Mouse)	2472
PIWL1_MOUSE	Q9JMB7	reviewed	PIWL1_MOUSE	Piwi-like protein 1 (EC 3.1.26.-)	Piwil1 Miwi	Mus musculus (Mouse)	862
GD1L1_MOUSE	Q8VE33	reviewed	GD1L1_MOUSE	Ganglioside-induced differentiation-associated protein 1-like 1 (GDAP1-L1)	Gdap1l1 Gdap1l	Mus musculus (Mouse)	370
IPP2_MOUSE	Q9DCL8	reviewed	IPP2_MOUSE	Protein phosphatase inhibitor 2 (IPP-2)	Ppp1r2	Mus musculus (Mouse)	206
KI20B_MOUSE	Q80WE4	reviewed	KI20B_MOUSE	Kinesin-like protein KIF20B (Kinesin family member 20B) (Kinesin-related motor interacting with PIN1) (M-phase phosphoprotein 1) (MPP1)	Kif20b Mphosph1	Mus musculus (Mouse)	1774
ERH_MOUSE	P84089	reviewed	ERH_MOUSE	Enhancer of rudimentary homolog (Mer)	Erh	Mus musculus (Mouse)	104
TET1_MOUSE	Q3URK3	reviewed	TET1_MOUSE	Methylcytosine dioxygenase TET1 (EC 1.14.11.80) (CXXC-type zinc finger protein 6) (Ten-eleven translocation 1 gene protein homolog)	Tet1 Cxxc6 Kiaa1676	Mus musculus (Mouse)	2039
FXR1_MOUSE	Q61584	reviewed	FXR1_MOUSE	RNA-binding protein FXR1 (FXR1P) (mFxr1p)	Fxr1 Fxr1h	Mus musculus (Mouse)	677
RS12_MOUSE	P63323	reviewed	RS12_MOUSE	Small ribosomal subunit protein eS12 (40S ribosomal protein S12)	Rps12	Mus musculus (Mouse)	132
EF1A1_MOUSE	P10126	reviewed	EF1A1_MOUSE	Elongation factor 1-alpha 1 (EF-1-alpha-1) (EC 3.6.5.-) (Elongation factor Tu) (EF-Tu) (Eukaryotic elongation factor 1 A-1) (eEF1A-1)	Eef1a1 Eef1a	Mus musculus (Mouse)	462
KI67_MOUSE	E9PVX6	reviewed	KI67_MOUSE	Proliferation marker protein Ki-67 (Antigen identified by monoclonal antibody Ki-67 homolog) (Antigen KI-67 homolog) (Antigen Ki67 homolog)	Mki67	Mus musculus (Mouse)	3177
DYL1_MOUSE	P63168	reviewed	DYL1_MOUSE	Dynein light chain 1, cytoplasmic (8 kDa dynein light chain) (DLC8) (Dynein light chain LC8-type 1) (Protein inhibitor of neuronal nitric oxide synthase) (PIN) (mPIN)	Dynll1 Dlc1 Dncl1 Dnclc1	Mus musculus (Mouse)	89
LDHB_MOUSE	P16125	reviewed	LDHB_MOUSE	L-lactate dehydrogenase B chain (LDH-B) (EC 1.1.1.27) (LDH heart subunit) (LDH-H)	Ldhb Ldh-2 Ldh2	Mus musculus (Mouse)	334
ALDOA_MOUSE	P05064	reviewed	ALDOA_MOUSE	Fructose-bisphosphate aldolase A (EC 4.1.2.13) (Aldolase 1) (Muscle-type aldolase)	Aldoa Aldo1	Mus musculus (Mouse)	364
RS23_MOUSE	P62267	reviewed	RS23_MOUSE	Small ribosomal subunit protein uS12 (40S ribosomal protein S23)	Rps23	Mus musculus (Mouse)	143
CHD7_MOUSE	A2AJK6	reviewed	CHD7_MOUSE	Chromodomain-helicase-DNA-binding protein 7 (CHD-7) (EC 3.6.4.12) (ATP-dependent helicase CHD7)	Chd7	Mus musculus (Mouse)	2986
TCPD_MOUSE	P80315	reviewed	TCPD_MOUSE	T-complex protein 1 subunit delta (TCP-1-delta) (A45) (CCT-delta)	Cct4 Cctd	Mus musculus (Mouse)	539
EF2_MOUSE	P58252	reviewed	EF2_MOUSE	Elongation factor 2 (EF-2) (EC 3.6.5.-)	Eef2	Mus musculus (Mouse)	858
DDX3L_MOUSE	P16381	reviewed	DDX3L_MOUSE	Putative ATP-dependent RNA helicase Pl10 (EC 3.6.4.13)	D1Pas1 Pl10	Mus musculus (Mouse)	660
BASI_MOUSE	P18572	reviewed	BASI_MOUSE	Basigin (Basic immunoglobulin superfamily) (HT7 antigen) (Membrane glycoprotein gp42) (CD antigen CD147)	Bsg	Mus musculus (Mouse)	389
PRDX1_MOUSE	P35700	reviewed	PRDX1_MOUSE	Peroxiredoxin-1 (EC 1.11.1.24) (Macrophage 23 kDa stress protein) (Osteoblast-specific factor 3) (OSF-3) (Thioredoxin peroxidase 2) (Thioredoxin-dependent peroxide reductase 2) (Thioredoxin-dependent peroxiredoxin 1)	Prdx1 Msp23 Paga Tdpx2	Mus musculus (Mouse)	199
PRDX4_MOUSE	O08807	reviewed	PRDX4_MOUSE	Peroxiredoxin-4 (EC 1.11.1.24) (Antioxidant enzyme AOE372) (Peroxiredoxin IV) (Prx-IV) (Thioredoxin peroxidase AO372) (Thioredoxin-dependent peroxide reductase A0372) (Thioredoxin-dependent peroxiredoxin 4)	Prdx4	Mus musculus (Mouse)	274
MRP_MOUSE	P28667	reviewed	MRP_MOUSE	MARCKS-related protein (Brain protein F52) (MARCKS-like protein 1) (Macrophage myristoylated alanine-rich C kinase substrate) (Mac-MARCKS) (MacMARCKS)	Marcksl1 Mlp Mrp	Mus musculus (Mouse)	200
REM1_MOUSE	O35929	reviewed	REM1_MOUSE	GTP-binding protein REM 1 (Rad and Gem-like GTP-binding protein 1)	Rem1 Rem	Mus musculus (Mouse)	297
NASP_MOUSE	Q99MD9	reviewed	NASP_MOUSE	Nuclear autoantigenic sperm protein (NASP)	Nasp	Mus musculus (Mouse)	773
KMT2C_MOUSE	Q8BRH4	reviewed	KMT2C_MOUSE	Histone-lysine N-methyltransferase 2C (Lysine N-methyltransferase 2C) (EC 2.1.1.364) (Myeloid/lymphoid or mixed-lineage leukemia protein 3 homolog)	Kmt2c Mll3	Mus musculus (Mouse)	4903
RS18_MOUSE	P62270	reviewed	RS18_MOUSE	Small ribosomal subunit protein uS13 (40S ribosomal protein S18) (Ke-3) (Ke3)	Rps18	Mus musculus (Mouse)	152
HYOU1_MOUSE	Q9JKR6	reviewed	HYOU1_MOUSE	Hypoxia up-regulated protein 1 (GRP-170) (140 kDa Ca(2+)-binding protein) (CBP-140)	Hyou1 Grp170	Mus musculus (Mouse)	999
ACE_MOUSE	P09470	reviewed	ACE_MOUSE	Angiotensin-converting enzyme (ACE) (EC 3.4.15.1) (Dipeptidyl carboxypeptidase I) (Kininase II) (CD antigen CD143) [Cleaved into: Angiotensin-converting enzyme, soluble form]	Ace Dcp1	Mus musculus (Mouse)	1312
ULA1_MOUSE	Q8VBW6	reviewed	ULA1_MOUSE	NEDD8-activating enzyme E1 regulatory subunit (Amyloid beta precursor protein-binding protein 1, 59 kDa) (APP-BP1) (Amyloid protein-binding protein 1)	Nae1 Appbp1	Mus musculus (Mouse)	534
SACA9_MOUSE	Q7TPM5	reviewed	SACA9_MOUSE	Sperm acrosome-associated protein 9 (Acrosome and sperm tail protein) (MAST)	Spaca9	Mus musculus (Mouse)	168
CENPC_MOUSE	P49452	reviewed	CENPC_MOUSE	Centromere protein C (CENP-C) (Centromere autoantigen C) (Centromere protein C 1) (CENP-C 1)	Cenpc Cenpc1	Mus musculus (Mouse)	906
ROA2_MOUSE	O88569	reviewed	ROA2_MOUSE	Heterogeneous nuclear ribonucleoproteins A2/B1 (hnRNP A2/B1)	Hnrnpa2b1 Hnrpa2b1	Mus musculus (Mouse)	353
VIME_MOUSE	P20152	reviewed	VIME_MOUSE	Vimentin	Vim	Mus musculus (Mouse)	466
PGP_MOUSE	Q8CHP8	reviewed	PGP_MOUSE	Glycerol-3-phosphate phosphatase (G3PP) (EC 3.1.3.21) (Aspartate-based ubiquitous Mg(2+)-dependent phosphatase) (AUM) (EC 3.1.3.48) (Phosphoglycolate phosphatase) (PGP)	Pgp	Mus musculus (Mouse)	321
TKFC_MOUSE	Q8VC30	reviewed	TKFC_MOUSE	Triokinase/FMN cyclase (Bifunctional ATP-dependent dihydroxyacetone kinase/FAD-AMP lyase (cyclizing)) [Includes: ATP-dependent dihydroxyacetone kinase (DHA kinase) (EC 2.7.1.28) (EC 2.7.1.29) (Glycerone kinase) (Triokinase) (Triose kinase); FAD-AMP lyase (cyclizing) (EC 4.6.1.15) (FAD-AMP lyase (cyclic FMN forming)) (FMN cyclase)]	Tkfc Dak	Mus musculus (Mouse)	578
MACF1_MOUSE	Q9QXZ0	reviewed	MACF1_MOUSE	Microtubule-actin cross-linking factor 1, isoforms 1/2/3/4 (Actin cross-linking family 7)	Macf1 Acf7 Aclp7 Kiaa0754 Macf	Mus musculus (Mouse)	7354
GLNA_MOUSE	P15105	reviewed	GLNA_MOUSE	Glutamine synthetase (GS) (EC 6.3.1.2) (Glutamate--ammonia ligase) (Palmitoyltransferase GLUL) (EC 2.3.1.225)	Glul Glns	Mus musculus (Mouse)	373
VDAC2_MOUSE	Q60930	reviewed	VDAC2_MOUSE	Voltage-dependent anion-selective channel protein 2 (VDAC-2) (mVDAC2) (Outer mitochondrial membrane protein porin 2) (Voltage-dependent anion-selective channel protein 6) (VDAC-6) (mVDAC6)	Vdac2 Vdac6	Mus musculus (Mouse)	295
PXL2A_MOUSE	Q9CYH2	reviewed	PXL2A_MOUSE	Peroxiredoxin-like 2A (Peroxiredoxin-like 2 activated in M-CSF stimulated monocytes) (Protein PAMM) (Redox-regulatory protein FAM213A)	Prxl2a Fam213a Pamm	Mus musculus (Mouse)	218
SUMO2_MOUSE	P61957	reviewed	SUMO2_MOUSE	Small ubiquitin-related modifier 2 (SUMO-2) (SMT3 homolog 2) (Ubiquitin-like protein SMT3B) (Smt3B)	Sumo2 Smt3b Smt3h2	Mus musculus (Mouse)	95
NRAP_MOUSE	Q80XB4	reviewed	NRAP_MOUSE	Nebulin-related-anchoring protein (N-RAP)	Nrap	Mus musculus (Mouse)	1728
PSB5_MOUSE	O55234	reviewed	PSB5_MOUSE	Proteasome subunit beta type-5 (EC 3.4.25.1) (Macropain epsilon chain) (Multicatalytic endopeptidase complex epsilon chain) (Proteasome chain 6) (Proteasome epsilon chain) (Proteasome subunit X)	Psmb5	Mus musculus (Mouse)	264
RS3A_MOUSE	P97351	reviewed	RS3A_MOUSE	Small ribosomal subunit protein eS1 (40S ribosomal protein S3a) (Protein TU-11)	Rps3a Rps3a1	Mus musculus (Mouse)	264
2AAA_MOUSE	Q76MZ3	reviewed	2AAA_MOUSE	Serine/threonine-protein phosphatase 2A 65 kDa regulatory subunit A alpha isoform (PP2A subunit A isoform PR65-alpha) (PP2A subunit A isoform R1-alpha)	Ppp2r1a	Mus musculus (Mouse)	589
GTR3_MOUSE	P32037	reviewed	GTR3_MOUSE	Solute carrier family 2, facilitated glucose transporter member 3 (Glucose transporter type 3, brain) (GLUT-3)	Slc2a3 Glut3	Mus musculus (Mouse)	493
PSB1_MOUSE	O09061	reviewed	PSB1_MOUSE	Proteasome subunit beta type-1 (Macropain subunit C5) (Multicatalytic endopeptidase complex subunit C5) (Proteasome component C5) (Proteasome gamma chain)	Psmb1	Mus musculus (Mouse)	240
RL3_MOUSE	P27659	reviewed	RL3_MOUSE	Large ribosomal subunit protein uL3 (60S ribosomal protein L3) (J1 protein)	Rpl3	Mus musculus (Mouse)	403
RL4_MOUSE	Q9D8E6	reviewed	RL4_MOUSE	Large ribosomal subunit protein uL4 (60S ribosomal protein L4)	Rpl4	Mus musculus (Mouse)	419
FCL_MOUSE	P23591	reviewed	FCL_MOUSE	GDP-L-fucose synthase (EC 1.1.1.271) (GDP-4-keto-6-deoxy-D-mannose-3,5-epimerase-4-reductase) (Protein FX) (Red cell NADP(H)-binding protein) (Transplantation antigen P35B) (Tum-P35B antigen)	Gfus P35b Tsta3 Tstap35b	Mus musculus (Mouse)	321
HMCS2_MOUSE	P54869	reviewed	HMCS2_MOUSE	Hydroxymethylglutaryl-CoA synthase, mitochondrial (HMG-CoA synthase) (EC 2.3.3.10) (3-hydroxy-3-methylglutaryl coenzyme A synthase)	Hmgcs2	Mus musculus (Mouse)	508
TR150_MOUSE	Q569Z6	reviewed	TR150_MOUSE	Thyroid hormone receptor-associated protein 3 (Thyroid hormone receptor-associated protein complex 150 kDa component) (Trap150)	Thrap3 Trap150	Mus musculus (Mouse)	951
MATR3_MOUSE	Q8K310	reviewed	MATR3_MOUSE	Matrin-3	Matr3	Mus musculus (Mouse)	846
IF4A1_MOUSE	P60843	reviewed	IF4A1_MOUSE	Eukaryotic initiation factor 4A-I (eIF-4A-I) (eIF4A-I) (EC 3.6.4.13) (ATP-dependent RNA helicase eIF4A-1)	Eif4a1 Ddx2a Eif4a	Mus musculus (Mouse)	406
TCPZ_MOUSE	P80317	reviewed	TCPZ_MOUSE	T-complex protein 1 subunit zeta (TCP-1-zeta) (CCT-zeta-1)	Cct6a Cct6 Cctz Cctz1	Mus musculus (Mouse)	531
TBB4B_MOUSE	P68372	reviewed	TBB4B_MOUSE	Tubulin beta-4B chain (Tubulin beta-2C chain)	Tubb4b Tubb2c	Mus musculus (Mouse)	445
HMGB1_MOUSE	P63158	reviewed	HMGB1_MOUSE	High mobility group protein B1 (High mobility group protein 1) (HMG-1)	Hmgb1 Hmg-1 Hmg1	Mus musculus (Mouse)	215
PARK7_MOUSE	Q99LX0	reviewed	PARK7_MOUSE	Parkinson disease protein 7 homolog (Maillard deglycase) (Parkinsonism-associated deglycase) (Protein DJ-1) (DJ-1) (Protein/nucleic acid deglycase DJ-1) (EC 3.1.2.-, EC 3.5.1.-, EC 3.5.1.124)	Park7	Mus musculus (Mouse)	189
CLGN_MOUSE	P52194	reviewed	CLGN_MOUSE	Calmegin (A2/6) (Calnexin-T) (MEG 1 antigen)	Clgn Meg1	Mus musculus (Mouse)	611
DHSO_MOUSE	Q64442	reviewed	DHSO_MOUSE	Sorbitol dehydrogenase (SDH) (SORD) (EC 1.1.1.-) (L-iditol 2-dehydrogenase) (EC 1.1.1.14) (Polyol dehydrogenase) (Xylitol dehydrogenase) (XDH) (EC 1.1.1.9)	Sord Sdh1	Mus musculus (Mouse)	357
ANKAR_MOUSE	A2RT91	reviewed	ANKAR_MOUSE	Ankyrin and armadillo repeat-containing protein	Ankar	Mus musculus (Mouse)	1465
HYEP_MOUSE	Q9D379	reviewed	HYEP_MOUSE	Epoxide hydrolase 1 (EC 3.3.2.9) (Epoxide hydratase) (Microsomal epoxide hydrolase) (mEH)	Ephx1	Mus musculus (Mouse)	455
ODPB_MOUSE	Q9D051	reviewed	ODPB_MOUSE	Pyruvate dehydrogenase E1 component subunit beta, mitochondrial (PDHE1-B) (EC 1.2.4.1)	Pdhb	Mus musculus (Mouse)	359
TRDN_MOUSE	E9Q9K5	reviewed	TRDN_MOUSE	Triadin	Trdn	Mus musculus (Mouse)	693
COX6C_MOUSE	Q9CPQ1	reviewed	COX6C_MOUSE	Cytochrome c oxidase subunit 6C (Cytochrome c oxidase polypeptide VIc)	Cox6c	Mus musculus (Mouse)	76
CYB5_MOUSE	P56395	reviewed	CYB5_MOUSE	Cytochrome b5	Cyb5a Cyb5	Mus musculus (Mouse)	134
IF2A_MOUSE	Q6ZWX6	reviewed	IF2A_MOUSE	Eukaryotic translation initiation factor 2 subunit 1 (Eukaryotic translation initiation factor 2 subunit alpha) (eIF-2-alpha) (eIF-2A) (eIF-2alpha) (eIF2-alpha)	Eif2s1 Eif2a	Mus musculus (Mouse)	315
ATPD_MOUSE	Q9D3D9	reviewed	ATPD_MOUSE	ATP synthase subunit delta, mitochondrial (ATP synthase F1 subunit delta) (F-ATPase delta subunit)	Atp5f1d Atp5d	Mus musculus (Mouse)	168
PCBP2_MOUSE	Q61990	reviewed	PCBP2_MOUSE	Poly(rC)-binding protein 2 (Alpha-CP2) (CTBP) (CBP) (Putative heterogeneous nuclear ribonucleoprotein X) (hnRNP X)	Pcbp2 Cbp Hnrnpx Hnrpx	Mus musculus (Mouse)	362
RP1L1_MOUSE	Q8CGM2	reviewed	RP1L1_MOUSE	Retinitis pigmentosa 1-like 1 protein (Retinitis pigmentosa 1-like protein 1)	Rp1l1 Rp1hl1	Mus musculus (Mouse)	1859
RL18A_MOUSE	P62717	reviewed	RL18A_MOUSE	Large ribosomal subunit protein eL20 (60S ribosomal protein L18a)	Rpl18a	Mus musculus (Mouse)	176
ALRF2_MOUSE	Q9JJW6	reviewed	ALRF2_MOUSE	Aly/REF export factor 2 (Alyref) (RNA and export factor-binding protein 2)	Alyref2 Ref2 Refbp2	Mus musculus (Mouse)	218
Q3ZBD7	Q3ZBD7	reviewed	G6PI_BOVIN	Glucose-6-phosphate isomerase (GPI) (EC 5.3.1.9) (Autocrine motility factor) (AMF) (Neuroleukin) (NLK) (Phosphoglucose isomerase) (PGI) (Phosphohexose isomerase) (PHI)	GPI	Bos taurus (Bovine)	557
PPM1B_MOUSE	P36993	reviewed	PPM1B_MOUSE	Protein phosphatase 1B (EC 3.1.3.16) (Protein phosphatase 2C isoform beta) (PP2C-beta)	Ppm1b Pp2c2 Pppm1b	Mus musculus (Mouse)	390
FAS_MOUSE	P19096	reviewed	FAS_MOUSE	Fatty acid synthase (EC 2.3.1.85) (Type I Fatty Acid Synthase) [Includes: [Acyl-carrier-protein] S-acetyltransferase (EC 2.3.1.38); [Acyl-carrier-protein] S-malonyltransferase (EC 2.3.1.39); 3-oxoacyl-[acyl-carrier-protein] synthase (EC 2.3.1.41); 3-oxoacyl-[acyl-carrier-protein] reductase (EC 1.1.1.100); 3-hydroxyacyl-[acyl-carrier-protein] dehydratase (EC 4.2.1.59); Enoyl-[acyl-carrier-protein]…	Fasn	Mus musculus (Mouse)	2504
NPM_MOUSE	Q61937	reviewed	NPM_MOUSE	Nucleophosmin (NPM) (Nucleolar phosphoprotein B23) (Nucleolar protein NO38) (Numatrin)	Npm1	Mus musculus (Mouse)	292
ACINU_MOUSE	Q9JIX8	reviewed	ACINU_MOUSE	Apoptotic chromatin condensation inducer in the nucleus (Acinus)	Acin1 Acinus	Mus musculus (Mouse)	1338
ASPM_MOUSE	Q8CJ27	reviewed	ASPM_MOUSE	Abnormal spindle-like microcephaly-associated protein homolog (Calmodulin-binding protein Sha1) (Calmodulin-binding protein 1) (Spindle and hydroxyurea checkpoint abnormal protein)	Aspm Calmbp1 Sha1	Mus musculus (Mouse)	3122
PDIA4_MOUSE	P08003	reviewed	PDIA4_MOUSE	Protein disulfide-isomerase A4 (EC 5.3.4.1) (Endoplasmic reticulum resident protein 72) (ER protein 72) (ERp-72) (ERp72)	Pdia4 Cai Erp72	Mus musculus (Mouse)	638
RRBP1_MOUSE	Q99PL5	reviewed	RRBP1_MOUSE	Ribosome-binding protein 1 (Ribosome receptor protein) (RRp) (mRRp)	Rrbp1	Mus musculus (Mouse)	1605
HBA_MOUSE	P01942	reviewed	HBA_MOUSE	Hemoglobin subunit alpha (Alpha-globin) (Hemoglobin alpha chain) [Cleaved into: Hemopressin]	Hba Hba-a1	Mus musculus (Mouse)	142
DYH2_MOUSE	P0C6F1	reviewed	DYH2_MOUSE	Dynein axonemal heavy chain 2 (Axonemal beta dynein heavy chain 2) (Ciliary dynein heavy chain 2)	Dnah2 Dnahc2	Mus musculus (Mouse)	4456
FKBP4_MOUSE	P30416	reviewed	FKBP4_MOUSE	Peptidyl-prolyl cis-trans isomerase FKBP4 (PPIase FKBP4) (EC 5.2.1.8) (52 kDa FK506-binding protein) (52 kDa FKBP) (FKBP-52) (59 kDa immunophilin) (p59) (FK506-binding protein 4) (FKBP-4) (FKBP59) (HSP-binding immunophilin) (HBI) (Immunophilin FKBP52) (Rotamase) [Cleaved into: Peptidyl-prolyl cis-trans isomerase FKBP4, N-terminally processed]	Fkbp4 Fkpb52	Mus musculus (Mouse)	458
PSMD2_MOUSE	Q8VDM4	reviewed	PSMD2_MOUSE	26S proteasome non-ATPase regulatory subunit 2 (26S proteasome regulatory subunit RPN1) (26S proteasome regulatory subunit S2) (26S proteasome subunit p97)	Psmd2	Mus musculus (Mouse)	908
ELOB_MOUSE	P62869	reviewed	ELOB_MOUSE	Elongin-B (EloB) (Elongin 18 kDa subunit) (RNA polymerase II transcription factor SIII subunit B) (SIII p18) (Transcription elongation factor B polypeptide 2)	Elob Tceb2	Mus musculus (Mouse)	118
LDHC_MOUSE	P00342	reviewed	LDHC_MOUSE	L-lactate dehydrogenase C chain (LDH-C) (EC 1.1.1.27) (LDH testis subunit) (LDH-X)	Ldhc Ldh-3 Ldh3	Mus musculus (Mouse)	332
AKA12_MOUSE	Q9WTQ5	reviewed	AKA12_MOUSE	A-kinase anchor protein 12 (AKAP-12) (Germ cell lineage protein gercelin) (Src-suppressed C kinase substrate) (SSeCKS)	Akap12 Gag12 Ssecks	Mus musculus (Mouse)	1684
EF1G_MOUSE	Q9D8N0	reviewed	EF1G_MOUSE	Elongation factor 1-gamma (EF-1-gamma) (eEF-1B gamma)	Eef1g	Mus musculus (Mouse)	437
DYST_MOUSE	Q91ZU6	reviewed	DYST_MOUSE	Dystonin (Bullous pemphigoid antigen 1) (BPA) (Dystonia musculorum protein) (Hemidesmosomal plaque protein) (Microtubule actin cross-linking factor 2)	Dst Bpag1 Macf2	Mus musculus (Mouse)	7393
ODPAT_MOUSE	P35487	reviewed	ODPAT_MOUSE	Pyruvate dehydrogenase E1 component subunit alpha, testis-specific form, mitochondrial (EC 1.2.4.1) (PDHE1-A type II)	Pdha2 Pdha-2 Pdhal	Mus musculus (Mouse)	391
NDUAC_MOUSE	Q7TMF3	reviewed	NDUAC_MOUSE	NADH dehydrogenase [ubiquinone] 1 alpha subcomplex subunit 12 (Complex I-B17.2) (CI-B17.2) (CIB17.2) (NADH-ubiquinone oxidoreductase subunit B17.2)	Ndufa12	Mus musculus (Mouse)	145
STT3A_MOUSE	P46978	reviewed	STT3A_MOUSE	Dolichyl-diphosphooligosaccharide--protein glycosyltransferase subunit STT3A (Oligosaccharyl transferase subunit STT3A) (STT3-A) (EC 2.4.99.18) (B5) (Integral membrane protein 1)	Stt3a Itm1	Mus musculus (Mouse)	705
PRC2C_MOUSE	Q3TLH4	reviewed	PRC2C_MOUSE	Protein PRRC2C (BAT2 domain-containing protein 1) (HLA-B-associated transcript 2-like 2) (Proline-rich and coiled-coil-containing protein 2C)	Prrc2c Bat2d Bat2d1 Bat2l2 Kiaa1096	Mus musculus (Mouse)	2846
RLA0_MOUSE	P14869	reviewed	RLA0_MOUSE	Large ribosomal subunit protein uL10 (60S acidic ribosomal protein P0) (60S ribosomal protein L10E)	Rplp0 Arbp	Mus musculus (Mouse)	317
QCR2_MOUSE	Q9DB77	reviewed	QCR2_MOUSE	Cytochrome b-c1 complex subunit 2, mitochondrial (Complex III subunit 2) (Core protein II) (Ubiquinol-cytochrome-c reductase complex core protein 2)	Uqcrc2	Mus musculus (Mouse)	453
IPO5_MOUSE	Q8BKC5	reviewed	IPO5_MOUSE	Importin-5 (Imp5) (Importin subunit beta-3) (Karyopherin beta-3) (Ran-binding protein 5) (RanBP5)	Ipo5 Kpnb3 Ranbp5	Mus musculus (Mouse)	1097
ARI5B_MOUSE	Q8BM75	reviewed	ARI5B_MOUSE	AT-rich interactive domain-containing protein 5B (ARID domain-containing protein 5B) (Developmentally and sexually retarded with transient immune abnormalities protein) (Desrt) (MRF1-like) (Modulator recognition factor protein 2) (MRF-2)	Arid5b Desrt Mrf2	Mus musculus (Mouse)	1188
ARK72_MOUSE	Q8CG76	reviewed	ARK72_MOUSE	Aflatoxin B1 aldehyde reductase member 2 (EC 1.1.1.n11) (Succinic semialdehyde reductase) (SSA reductase)	Akr7a2 Afar Akr7a5	Mus musculus (Mouse)	367
RAN_MOUSE	P62827	reviewed	RAN_MOUSE	GTP-binding nuclear protein Ran (EC 3.6.5.-) (GTPase Ran) (Ras-like protein TC4) (Ras-related nuclear protein)	Ran Rasl2-8	Mus musculus (Mouse)	216
HSP72_MOUSE	P17156	reviewed	HSP72_MOUSE	Heat shock-related 70 kDa protein 2 (Heat shock protein 70.2)	Hspa2 Hcp70.2 Hsp70-2	Mus musculus (Mouse)	633
BD1L1_MOUSE	E9Q6J5	reviewed	BD1L1_MOUSE	Biorientation of chromosomes in cell division protein 1-like 1	Bod1l Kiaa1327	Mus musculus (Mouse)	3032
G3P_MOUSE	P16858	reviewed	G3P_MOUSE	Glyceraldehyde-3-phosphate dehydrogenase (GAPDH) (EC 1.2.1.12) (Peptidyl-cysteine S-nitrosylase GAPDH) (EC 2.6.99.-)	Gapdh Gapd	Mus musculus (Mouse)	333
TBB5_MOUSE	P99024	reviewed	TBB5_MOUSE	Tubulin beta-5 chain	Tubb5	Mus musculus (Mouse)	444
RL13_MOUSE	P47963	reviewed	RL13_MOUSE	Large ribosomal subunit protein eL13 (60S ribosomal protein L13) (A52)	Rpl13	Mus musculus (Mouse)	211
HMOX2_MOUSE	O70252	reviewed	HMOX2_MOUSE	Heme oxygenase 2 (HO-2) (EC 1.14.14.18) [Cleaved into: Heme oxygenase 2 soluble form]	Hmox2	Mus musculus (Mouse)	315
1433B_MOUSE	Q9CQV8	reviewed	1433B_MOUSE	14-3-3 protein beta/alpha (Protein kinase C inhibitor protein 1) (KCIP-1) [Cleaved into: 14-3-3 protein beta/alpha, N-terminally processed]	Ywhab	Mus musculus (Mouse)	246
MA7D3_MOUSE	A2AEY4	reviewed	MA7D3_MOUSE	MAP7 domain-containing protein 3	Map7d3 Mdp3 Mtap7d3	Mus musculus (Mouse)	876
SRRM2_MOUSE	Q8BTI8	reviewed	SRRM2_MOUSE	Serine/arginine repetitive matrix protein 2	Srrm2 Kiaa0324	Mus musculus (Mouse)	2703
ADRM1_MOUSE	Q9JKV1	reviewed	ADRM1_MOUSE	Proteasomal ubiquitin receptor ADRM1 (110 kDa cell membrane glycoprotein) (Gp110) (Adhesion-regulating molecule 1) (ARM-1) (Rpn13 homolog)	Adrm1 Gp110	Mus musculus (Mouse)	407
MDHM_MOUSE	P08249	reviewed	MDHM_MOUSE	Malate dehydrogenase, mitochondrial (EC 1.1.1.37)	Mdh2 Mor1	Mus musculus (Mouse)	338
CAND1_MOUSE	Q6ZQ38	reviewed	CAND1_MOUSE	Cullin-associated NEDD8-dissociated protein 1 (Cullin-associated and neddylation-dissociated protein 1) (p120 CAND1)	Cand1 D10Ertd516e Kiaa0829	Mus musculus (Mouse)	1230
MY18A_MOUSE	Q9JMH9	reviewed	MY18A_MOUSE	Unconventional myosin-XVIIIa (Molecule associated with JAK3 N-terminus) (MAJN) (Myosin containing a PDZ domain) (Surfactant protein receptor SP-R210) (SP-R210)	Myo18a Myspdz	Mus musculus (Mouse)	2050
ASGL1_MOUSE	Q8C0M9	reviewed	ASGL1_MOUSE	Isoaspartyl peptidase/L-asparaginase (EC 3.4.19.5) (EC 3.5.1.1) (Asparaginase-like protein 1) (Beta-aspartyl-peptidase) (Isoaspartyl dipeptidase) (L-asparagine amidohydrolase) [Cleaved into: Isoaspartyl peptidase/L-asparaginase alpha chain; Isoaspartyl peptidase/L-asparaginase beta chain]	Asrgl1	Mus musculus (Mouse)	326
RP1_MOUSE	P56716	reviewed	RP1_MOUSE	Oxygen-regulated protein 1 (Retinitis pigmentosa RP1 protein homolog)	Rp1 Orp1 Rp1h	Mus musculus (Mouse)	2095
C8AP2_MOUSE	Q9WUF3	reviewed	C8AP2_MOUSE	CASP8-associated protein 2 (FLICE-associated huge protein)	Casp8ap2 Flash	Mus musculus (Mouse)	1962
STMN1_MOUSE	P54227	reviewed	STMN1_MOUSE	Stathmin (Leukemia-associated gene protein) (Leukemia-associated phosphoprotein p18) (Metablastin) (Oncoprotein 18) (Op18) (Phosphoprotein p19) (pp19) (Prosolin) (Protein Pr22) (pp17)	Stmn1 Lag Lap18 Pr22	Mus musculus (Mouse)	149
F16P1_MOUSE	Q9QXD6	reviewed	F16P1_MOUSE	Fructose-1,6-bisphosphatase 1 (FBPase 1) (EC 3.1.3.11) (D-fructose-1,6-bisphosphate 1-phosphohydrolase 1) (Fructose-1,6-bisphosphatase isozyme 3) (FBPase 3) (Liver FBPase)	Fbp1 Fbp Fbp3	Mus musculus (Mouse)	338
TKT_MOUSE	P40142	reviewed	TKT_MOUSE	Transketolase (TK) (EC 2.2.1.1) (P68)	Tkt	Mus musculus (Mouse)	623
LAT1_MOUSE	Q9Z127	reviewed	LAT1_MOUSE	Large neutral amino acids transporter small subunit 1 (4F2 light chain) (4F2 LC) (4F2LC) (L-type amino acid transporter 1) (LAT1) (Solute carrier family 7 member 5)	Slc7a5 Lat1	Mus musculus (Mouse)	512
ALDH2_MOUSE	P47738	reviewed	ALDH2_MOUSE	Aldehyde dehydrogenase, mitochondrial (EC 1.2.1.3) (AHD-M1) (ALDH class 2) (ALDH-E2) (ALDHI)	Aldh2 Ahd-1 Ahd1	Mus musculus (Mouse)	519
DYLT1_MOUSE	P51807	reviewed	DYLT1_MOUSE	Dynein light chain Tctex-type 1 (Activator of G-protein signaling 2) (AGS2) (T-complex testis-specific protein 1) (TCTEX-1)	Dynlt1 Tctel1 Tctex-1 Tctex1	Mus musculus (Mouse)	113
MAOX_MOUSE	P06801	reviewed	MAOX_MOUSE	NADP-dependent malic enzyme (NADP-ME) (EC 1.1.1.40) (Malic enzyme 1)	Me1 Mod-1 Mod1	Mus musculus (Mouse)	572
DDX5_MOUSE	Q61656	reviewed	DDX5_MOUSE	Probable ATP-dependent RNA helicase DDX5 (EC 3.6.4.13) (DEAD box RNA helicase DEAD1) (mDEAD1) (DEAD box protein 5) (RNA helicase p68)	Ddx5 Tnz2	Mus musculus (Mouse)	614
TXND2_MOUSE	Q6P902	reviewed	TXND2_MOUSE	Thioredoxin domain-containing protein 2 (Spermatid-specific thioredoxin-1) (Sptrx-1) (Thioredoxin-4)	Txndc2 Sptrx Sptrx1 Trx4	Mus musculus (Mouse)	515
RL23A_MOUSE	P62751	reviewed	RL23A_MOUSE	Large ribosomal subunit protein uL23 (60S ribosomal protein L23a)	Rpl23a	Mus musculus (Mouse)	156
PRS7_MOUSE	P46471	reviewed	PRS7_MOUSE	26S proteasome regulatory subunit 7 (26S proteasome AAA-ATPase subunit RPT1) (Proteasome 26S subunit ATPase 2)	Psmc2 Mss1	Mus musculus (Mouse)	433
TERA_MOUSE	Q01853	reviewed	TERA_MOUSE	Transitional endoplasmic reticulum ATPase (TER ATPase) (EC 3.6.4.6) (15S Mg(2+)-ATPase p97 subunit) (Valosin-containing protein) (VCP)	Vcp	Mus musculus (Mouse)	806
CISY_MOUSE	Q9CZU6	reviewed	CISY_MOUSE	Citrate synthase, mitochondrial (EC 2.3.3.1) (Citrate (Si)-synthase)	Cs	Mus musculus (Mouse)	464
TCF20_MOUSE	Q9EPQ8	reviewed	TCF20_MOUSE	Transcription factor 20 (TCF-20) (Nuclear factor SPBP) (Stromelysin-1 PDGF-responsive element-binding protein) (SPRE-binding protein)	Tcf20 Spbp	Mus musculus (Mouse)	1987
TYB10_MOUSE	Q6ZWY8	reviewed	TYB10_MOUSE	Thymosin beta-10	Tmsb10 Ptmb10	Mus musculus (Mouse)	44
HS74L_MOUSE	P48722	reviewed	HS74L_MOUSE	Heat shock 70 kDa protein 4L (Heat shock 70-related protein APG-1) (Osmotic stress protein 94)	Hspa4l Apg1 Hsp4l Osp94	Mus musculus (Mouse)	838
ANR11_MOUSE	E9Q4F7	reviewed	ANR11_MOUSE	Ankyrin repeat domain-containing protein 11	Ankrd11	Mus musculus (Mouse)	2643
DDX4_MOUSE	Q61496	reviewed	DDX4_MOUSE	ATP-dependent RNA helicase DDX4 (EC 3.6.4.13) (DEAD box protein 4) (Mvh) (Vasa homolog)	Ddx4 Mvh Vasa	Mus musculus (Mouse)	702
AK1A1_MOUSE	Q9JII6	reviewed	AK1A1_MOUSE	Aldo-keto reductase family 1 member A1 (EC 1.1.1.2) (EC 1.1.1.372) (EC 1.1.1.54) (Alcohol dehydrogenase [NADP(+)]) (Aldehyde reductase) (Glucuronate reductase) (EC 1.1.1.19) (Glucuronolactone reductase) (EC 1.1.1.20)	Akr1a1 Akr1a4	Mus musculus (Mouse)	325
RSPH1_MOUSE	Q8VIG3	reviewed	RSPH1_MOUSE	Radial spoke head 1 homolog (Male meiotic metaphase chromosome-associated acidic protein) (Meichroacidin) (Testis-specific gene A2 protein)	Rsph1 Tsga2	Mus musculus (Mouse)	301
ACON_MOUSE	Q99KI0	reviewed	ACON_MOUSE	Aconitate hydratase, mitochondrial (Aconitase) (EC 4.2.1.3) (Citrate hydro-lyase)	Aco2	Mus musculus (Mouse)	780
MAP4_MOUSE	P27546	reviewed	MAP4_MOUSE	Microtubule-associated protein 4 (MAP-4)	Map4 Mtap4	Mus musculus (Mouse)	1125
DX39A_MOUSE	Q8VDW0	reviewed	DX39A_MOUSE	ATP-dependent RNA helicase DDX39A (EC 3.6.4.13) (DEAD box protein 39)	Ddx39a Ddx39	Mus musculus (Mouse)	427
TLN1_MOUSE	P26039	reviewed	TLN1_MOUSE	Talin-1	Tln1 Tln	Mus musculus (Mouse)	2541
DESP_MOUSE	E9Q557	reviewed	DESP_MOUSE	Desmoplakin (DP)	Dsp	Mus musculus (Mouse)	2883
RL5_MOUSE	P47962	reviewed	RL5_MOUSE	Large ribosomal subunit protein uL18 (60S ribosomal protein L5)	Rpl5	Mus musculus (Mouse)	297
HDAC6_MOUSE	Q9Z2V5	reviewed	HDAC6_MOUSE	Histone deacetylase 6 (HD6) (EC 3.5.1.98) (Histone deacetylase mHDA2) (Tubulin-lysine deacetylase HDAC6) (EC 3.5.1.-)	Hdac6	Mus musculus (Mouse)	1149
HNRPK_MOUSE	P61979	reviewed	HNRPK_MOUSE	Heterogeneous nuclear ribonucleoprotein K (hnRNP K)	Hnrnpk Hnrpk	Mus musculus (Mouse)	463
XIRP2_MOUSE	Q4U4S6	reviewed	XIRP2_MOUSE	Xin actin-binding repeat-containing protein 2 (Beta-xin) (Cardiomyopathy-associated protein 3) (Myogenic MEF2-activated Xin-related protein) (Myomaxin) (mXinbeta)	Xirp2 Cmya3 Xin2	Mus musculus (Mouse)	3784
GSTM2_MOUSE	P15626	reviewed	GSTM2_MOUSE	Glutathione S-transferase Mu 2 (EC 2.5.1.18) (GST 5-5) (GST class-mu 2) (Glutathione S-transferase pmGT2)	Gstm2	Mus musculus (Mouse)	218
1433T_MOUSE	P68254	reviewed	1433T_MOUSE	14-3-3 protein theta (14-3-3 protein tau)	Ywhaq	Mus musculus (Mouse)	245
HS90A_MOUSE	P07901	reviewed	HS90A_MOUSE	Heat shock protein HSP 90-alpha (EC 3.6.4.10) (Heat shock 86 kDa) (HSP 86) (HSP86) (Tumor-specific transplantation 86 kDa antigen) (TSTA)	Hsp90aa1 Hsp86 Hsp86-1 Hspca	Mus musculus (Mouse)	733
TRNK1_MOUSE	Q8BV79	reviewed	TRNK1_MOUSE	TPR and ankyrin repeat-containing protein 1 (Lupus brain antigen 1)	Trank1 Gm187 Kiaa0342 Lba1	Mus musculus (Mouse)	2999
HS90B_MOUSE	P11499	reviewed	HS90B_MOUSE	Heat shock protein HSP 90-beta (Heat shock 84 kDa) (HSP 84) (HSP84) (Tumor-specific transplantation 84 kDa antigen) (TSTA)	Hsp90ab1 Hsp84 Hsp84-1 Hspcb	Mus musculus (Mouse)	724
NACAM_MOUSE	P70670	reviewed	NACAM_MOUSE	Nascent polypeptide-associated complex subunit alpha, muscle-specific form (Alpha-NAC, muscle-specific form) (skNAC)	Naca Gm1878	Mus musculus (Mouse)	2187
DYHC2_MOUSE	Q45VK7	reviewed	DYHC2_MOUSE	Cytoplasmic dynein 2 heavy chain 1 (Cytoplasmic dynein 2 heavy chain) (Dynein cytoplasmic heavy chain 2) (Dynein heavy chain 11) (mDHC11) (Dynein heavy chain isotype 1B)	Dync2h1 Dhc1b Dnchc2 Kiaa1997	Mus musculus (Mouse)	4306
CH60_MOUSE	P63038	reviewed	CH60_MOUSE	60 kDa heat shock protein, mitochondrial (EC 5.6.1.7) (60 kDa chaperonin) (Chaperonin 60) (CPN60) (HSP-65) (Heat shock protein 60) (HSP-60) (Hsp60) (Mitochondrial matrix protein P1)	Hspd1 Hsp60	Mus musculus (Mouse)	573
PGK2_MOUSE	P09041	reviewed	PGK2_MOUSE	Phosphoglycerate kinase 2 (EC 2.7.2.3) (Phosphoglycerate kinase, testis specific)	Pgk2 Pgk-2	Mus musculus (Mouse)	417
4F2_MOUSE	P10852	reviewed	4F2_MOUSE	Amino acid transporter heavy chain SLC3A2 (4F2 cell-surface antigen heavy chain) (4F2hc) (Solute carrier family 3 member 2) (CD antigen CD98)	Slc3a2 Mdu1	Mus musculus (Mouse)	526
IVD_MOUSE	Q9JHI5	reviewed	IVD_MOUSE	Isovaleryl-CoA dehydrogenase, mitochondrial (IVD) (EC 1.3.8.4) (Butyryl-CoA dehydrogenase) (EC 1.3.8.1)	Ivd	Mus musculus (Mouse)	424
ATPB_MOUSE	P56480	reviewed	ATPB_MOUSE	ATP synthase subunit beta, mitochondrial (EC 7.1.2.2) (ATP synthase F1 subunit beta)	Atp5f1b Atp5b	Mus musculus (Mouse)	529
TX101_MOUSE	Q9JMI7	reviewed	TX101_MOUSE	Testis-expressed protein 101 (TES101-reactive protein) (TES101RP)	Tex101	Mus musculus (Mouse)	250
CCDC7_MOUSE	Q9D541	reviewed	CCDC7_MOUSE	Coiled-coil domain-containing protein 7 (Protein BIOT2)	Ccdc7 Biot2	Mus musculus (Mouse)	371
TITIN_MOUSE	A2ASS6	reviewed	TITIN_MOUSE	Titin (EC 2.7.11.1) (Connectin)	Ttn	Mus musculus (Mouse)	35213
AP2B1_MOUSE	Q9DBG3	reviewed	AP2B1_MOUSE	AP-2 complex subunit beta (AP105B) (Adaptor protein complex AP-2 subunit beta) (Adaptor-related protein complex 2 subunit beta) (Beta-2-adaptin) (Beta-adaptin) (Clathrin assembly protein complex 2 beta large chain) (Plasma membrane adaptor HA2/AP2 adaptin beta subunit)	Ap2b1 Clapb1	Mus musculus (Mouse)	937
AMRP_MOUSE	P55302	reviewed	AMRP_MOUSE	Alpha-2-macroglobulin receptor-associated protein (Alpha-2-MRAP) (Heparin-binding protein 44) (HBP-44) (Low density lipoprotein receptor-related protein-associated protein 1) (RAP)	Lrpap1	Mus musculus (Mouse)	360
TOM34_MOUSE	Q9CYG7	reviewed	TOM34_MOUSE	Mitochondrial import receptor subunit TOM34 (Translocase of outer membrane 34 kDa subunit)	Tomm34	Mus musculus (Mouse)	309
MYH10_MOUSE	Q61879	reviewed	MYH10_MOUSE	Myosin-10 (Cellular myosin heavy chain, type B) (Myosin heavy chain 10) (Myosin heavy chain, non-muscle IIb) (Non-muscle myosin heavy chain B) (NMMHC-B) (Non-muscle myosin heavy chain IIb) (NMMHC II-b) (NMMHC-IIB)	Myh10	Mus musculus (Mouse)	1976
TPIS_MOUSE	P17751	reviewed	TPIS_MOUSE	Triosephosphate isomerase (TIM) (EC 5.3.1.1) (Methylglyoxal synthase) (EC 4.2.3.3) (Triose-phosphate isomerase)	Tpi1 Tpi	Mus musculus (Mouse)	249
1433Z_MOUSE	P63101	reviewed	1433Z_MOUSE	14-3-3 protein zeta/delta (Protein kinase C inhibitor protein 1) (KCIP-1) (SEZ-2)	Ywhaz	Mus musculus (Mouse)	245
CABS1_MOUSE	Q8C633	reviewed	CABS1_MOUSE	Calcium-binding and spermatid-specific protein 1	Cabs1	Mus musculus (Mouse)	391
SYCP2_MOUSE	Q9CUU3	reviewed	SYCP2_MOUSE	Synaptonemal complex protein 2 (SCP-2) (Synaptonemal complex lateral element protein)	Sycp2 Scp2	Mus musculus (Mouse)	1500
ODFP2_MOUSE	A3KGV1	reviewed	ODFP2_MOUSE	Outer dense fiber protein 2 (84 kDa outer dense fiber protein) (Cenexin) (Outer dense fiber of sperm tails protein 2)	Odf2 Odf84	Mus musculus (Mouse)	830
MYH11_MOUSE	O08638	reviewed	MYH11_MOUSE	Myosin-11 (Myosin heavy chain 11) (Myosin heavy chain, smooth muscle isoform) (SMMHC)	Myh11	Mus musculus (Mouse)	1972
RL6_MOUSE	P47911	reviewed	RL6_MOUSE	Large ribosomal subunit protein eL6 (60S ribosomal protein L6) (TAX-responsive enhancer element-binding protein 107) (TAXREB107)	Rpl6	Mus musculus (Mouse)	296
MORC4_MOUSE	Q8BMD7	reviewed	MORC4_MOUSE	MORC family CW-type zinc finger protein 4 (Zinc finger CW-type coiled-coil domain protein 2)	Morc4 Zcwcc2	Mus musculus (Mouse)	928
CALR_MOUSE	P14211	reviewed	CALR_MOUSE	Calreticulin (CRP55) (Calregulin) (Endoplasmic reticulum resident protein 60) (ERp60) (HACBP)	Calr	Mus musculus (Mouse)	416
GRP75_MOUSE	P38647	reviewed	GRP75_MOUSE	Stress-70 protein, mitochondrial (75 kDa glucose-regulated protein) (GRP-75) (Heat shock 70 kDa protein 9) (Mortalin) (Peptide-binding protein 74) (PBP74) (p66 MOT)	Hspa9 Grp75 Hsp74 Hspa9a	Mus musculus (Mouse)	679
TBB3_MOUSE	Q9ERD7	reviewed	TBB3_MOUSE	Tubulin beta-3 chain	Tubb3	Mus musculus (Mouse)	450
TPP2_MOUSE	Q64514	reviewed	TPP2_MOUSE	Tripeptidyl-peptidase 2 (TPP-2) (EC 3.4.14.10) (Tripeptidyl aminopeptidase) (Tripeptidyl-peptidase II) (TPP-II)	Tpp2	Mus musculus (Mouse)	1262
LANC1_MOUSE	O89112	reviewed	LANC1_MOUSE	Glutathione S-transferase LANCL1 (EC 2.5.1.18) (40 kDa erythrocyte membrane protein) (p40) (LanC-like protein 1)	Lancl1 Gpr69a	Mus musculus (Mouse)	399
VP13C_MOUSE	Q8BX70	reviewed	VP13C_MOUSE	Intermembrane lipid transfer protein VPS13C (Vacuolar protein sorting-associated protein 13C)	Vps13c Kiaa3021	Mus musculus (Mouse)	3748
EIF3I_MOUSE	Q9QZD9	reviewed	EIF3I_MOUSE	Eukaryotic translation initiation factor 3 subunit I (eIF3i) (Eukaryotic translation initiation factor 3 subunit 2) (TGF-beta receptor-interacting protein 1) (TRIP-1) (eIF-3-beta) (eIF3 p36)	Eif3i Eif3s2 Trip1	Mus musculus (Mouse)	325
SCO2A_MOUSE	Q9JJN4	reviewed	SCO2A_MOUSE	Succinyl-CoA:3-ketoacid coenzyme A transferase 2A, mitochondrial (EC 2.8.3.5) (3-oxoacid CoA-transferase 2A) (Testis-specific succinyl-CoA:3-oxoacid CoA-transferase 1) (SCOT-t1)	Oxct2a	Mus musculus (Mouse)	520
SKT_MOUSE	A2AQ25	reviewed	SKT_MOUSE	Sickle tail protein (Enhancer trap locus 4)	Skt Etl4 Kiaa1217	Mus musculus (Mouse)	1946
MYL6B_MOUSE	Q8CI43	reviewed	MYL6B_MOUSE	Myosin light chain 6B (Smooth muscle and nonmuscle myosin light chain alkali 6B)	Myl6b	Mus musculus (Mouse)	207
GSTM1_MOUSE	P10649	reviewed	GSTM1_MOUSE	Glutathione S-transferase Mu 1 (EC 2.5.1.18) (GST 1-1) (GST class-mu 1) (Glutathione S-transferase GT8.7) (pmGT10)	Gstm1	Mus musculus (Mouse)	218
LMNB1_MOUSE	P14733	reviewed	LMNB1_MOUSE	Lamin-B1	Lmnb1	Mus musculus (Mouse)	588
BASP1_MOUSE	Q91XV3	reviewed	BASP1_MOUSE	Brain acid soluble protein 1 (22 kDa neuronal tissue-enriched acidic protein) (Neuronal axonal membrane protein NAP-22)	Basp1 Nap22	Mus musculus (Mouse)	226
KPYM_MOUSE	P52480	reviewed	KPYM_MOUSE	Pyruvate kinase PKM (EC 2.7.1.40) (Pyruvate kinase muscle isozyme) (Threonine-protein kinase PKM2) (EC 2.7.11.1) (Tyrosine-protein kinase PKM2) (EC 2.7.10.2)	Pkm Pk3 Pkm2 Pykm	Mus musculus (Mouse)	531
RL14_MOUSE	Q9CR57	reviewed	RL14_MOUSE	Large ribosomal subunit protein eL14 (60S ribosomal protein L14)	Rpl14	Mus musculus (Mouse)	217
TCPG_MOUSE	P80318	reviewed	TCPG_MOUSE	T-complex protein 1 subunit gamma (TCP-1-gamma) (CCT-gamma) (Matricin) (mTRiC-P5)	Cct3 Cctg	Mus musculus (Mouse)	545
SFPQ_MOUSE	Q8VIJ6	reviewed	SFPQ_MOUSE	Splicing factor, proline- and glutamine-rich (DNA-binding p52/p100 complex, 100 kDa subunit) (Polypyrimidine tract-binding protein-associated-splicing factor) (PSF) (PTB-associated-splicing factor)	Sfpq Psf	Mus musculus (Mouse)	699
DYH8_MOUSE	Q91XQ0	reviewed	DYH8_MOUSE	Dynein axonemal heavy chain 8 (Axonemal beta dynein heavy chain 8) (Ciliary dynein heavy chain 8)	Dnah8 Dnahc8	Mus musculus (Mouse)	4731
PUR6_MOUSE	Q9DCL9	reviewed	PUR6_MOUSE	Bifunctional phosphoribosylaminoimidazole carboxylase/phosphoribosylaminoimidazole succinocarboxamide synthetase (PAICS) [Includes: Phosphoribosylaminoimidazole carboxylase (EC 4.1.1.21) (AIR carboxylase) (AIRC); Phosphoribosylaminoimidazole succinocarboxamide synthetase (EC 6.3.2.6) (SAICAR synthetase)]	Paics	Mus musculus (Mouse)	425
GUAA_MOUSE	Q3THK7	reviewed	GUAA_MOUSE	GMP synthase [glutamine-hydrolyzing] (EC 6.3.5.2) (GMP synthetase) (Glutamine amidotransferase)	Gmps	Mus musculus (Mouse)	693
LRC45_MOUSE	Q8CIM1	reviewed	LRC45_MOUSE	Leucine-rich repeat-containing protein 45	Lrrc45	Mus musculus (Mouse)	670
CX7A2_MOUSE	P48771	reviewed	CX7A2_MOUSE	Cytochrome c oxidase subunit 7A2, mitochondrial (Cytochrome c oxidase subunit VIIa-liver/heart) (Cytochrome c oxidase subunit VIIa-L)	Cox7a2 Cox7a3 Cox7al	Mus musculus (Mouse)	83
EVPL_MOUSE	Q9D952	reviewed	EVPL_MOUSE	Envoplakin (210 kDa cornified envelope precursor protein) (p210)	Evpl	Mus musculus (Mouse)	2035
SRSF1_MOUSE	Q6PDM2	reviewed	SRSF1_MOUSE	Serine/arginine-rich splicing factor 1 (ASF/SF2) (Pre-mRNA-splicing factor SRp30a) (Splicing factor, arginine/serine-rich 1)	Srsf1 Sfrs1	Mus musculus (Mouse)	248
PDCD5_MOUSE	P56812	reviewed	PDCD5_MOUSE	Programmed cell death protein 5 (TF-1 cell apoptosis-related protein 19) (Protein TFAR19)	Pdcd5 Tfar19	Mus musculus (Mouse)	126
SYNE2_MOUSE	Q6ZWQ0	reviewed	SYNE2_MOUSE	Nesprin-2 (KASH domain-containing protein 2) (KASH2) (Nuclear envelope spectrin repeat protein 2) (Nucleus and actin connecting element protein) (Protein NUANCE) (Synaptic nuclear envelope protein 2) (Syne-2)	Syne2	Mus musculus (Mouse)	6874
ENOA_MOUSE	P17182	reviewed	ENOA_MOUSE	Alpha-enolase (EC 4.2.1.11) (2-phospho-D-glycerate hydro-lyase) (Enolase 1) (Non-neural enolase) (NNE)	Eno1 Eno-1	Mus musculus (Mouse)	434
MTCH2_MOUSE	Q791V5	reviewed	MTCH2_MOUSE	Mitochondrial carrier homolog 2 (Met-induced mitochondrial protein)	Mtch2 Mimp	Mus musculus (Mouse)	303
ALDR_MOUSE	P45376	reviewed	ALDR_MOUSE	Aldo-keto reductase family 1 member B1 (EC 1.1.1.300) (EC 1.1.1.372) (EC 1.1.1.54) (Aldehyde reductase) (Aldo-keto reductase family 1 member B3) (Aldose reductase) (AR) (EC 1.1.1.21)	Akr1b1 Akr1b3 Aldor1 Aldr1 Alr2	Mus musculus (Mouse)	316
ZN638_MOUSE	Q61464	reviewed	ZN638_MOUSE	Zinc finger protein 638 (Nuclear protein 220) (Zinc finger matrin-like protein)	Znf638 Np220 Zfml Zfp638	Mus musculus (Mouse)	1960
CY1_MOUSE	Q9D0M3	reviewed	CY1_MOUSE	Cytochrome c1, heme protein, mitochondrial (EC 7.1.1.8) (Complex III subunit 4) (Complex III subunit IV) (Cytochrome b-c1 complex subunit 4) (Ubiquinol-cytochrome-c reductase complex cytochrome c1 subunit) (Cytochrome c-1)	Cyc1	Mus musculus (Mouse)	325
GPX4_MOUSE	O70325	reviewed	GPX4_MOUSE	Phospholipid hydroperoxide glutathione peroxidase GPX4 (PHGPx) (EC 1.11.1.12) (Glutathione peroxidase 4) (GPx-4) (GSHPx-4) (EC 1.11.1.9)	Gpx4	Mus musculus (Mouse)	197
ECHM_MOUSE	Q8BH95	reviewed	ECHM_MOUSE	Enoyl-CoA hydratase, mitochondrial (mECH) (mECH1) (EC 4.2.1.17) (EC 5.3.3.8) (Enoyl-CoA hydratase 1) (ECHS1) (Short-chain enoyl-CoA hydratase) (SCEH)	Echs1	Mus musculus (Mouse)	290
HMGB2_MOUSE	P30681	reviewed	HMGB2_MOUSE	High mobility group protein B2 (High mobility group protein 2) (HMG-2)	Hmgb2 Hmg2	Mus musculus (Mouse)	210
KTN1_MOUSE	Q61595	reviewed	KTN1_MOUSE	Kinectin	Ktn1	Mus musculus (Mouse)	1327
ATPA_MOUSE	Q03265	reviewed	ATPA_MOUSE	ATP synthase subunit alpha, mitochondrial (ATP synthase F1 subunit alpha)	Atp5f1a Atp5a1	Mus musculus (Mouse)	553
MINT_MOUSE	Q62504	reviewed	MINT_MOUSE	Msx2-interacting protein (SMART/HDAC1-associated repressor protein) (SPEN homolog)	Spen Kiaa0929 Mint Sharp	Mus musculus (Mouse)	3644
AKAP9_MOUSE	Q70FJ1	reviewed	AKAP9_MOUSE	A-kinase anchor protein 9 (AKAP-9) (Protein kinase A-anchoring protein 9) (PRKA9)	Akap9 Kiaa0803	Mus musculus (Mouse)	3797
IMPA1_MOUSE	O55023	reviewed	IMPA1_MOUSE	Inositol monophosphatase 1 (IMP 1) (IMPase 1) (EC 3.1.3.25) (D-galactose 1-phosphate phosphatase) (EC 3.1.3.94) (Inositol-1(or 4)-monophosphatase 1) (Lithium-sensitive myo-inositol monophosphatase A1)	Impa1	Mus musculus (Mouse)	277
RUVB2_MOUSE	Q9WTM5	reviewed	RUVB2_MOUSE	RuvB-like 2 (EC 3.6.4.12) (p47 protein)	Ruvbl2	Mus musculus (Mouse)	463
SF3B3_MOUSE	Q921M3	reviewed	SF3B3_MOUSE	Splicing factor 3B subunit 3 (Pre-mRNA-splicing factor SF3b 130 kDa subunit) (SF3b130) (Spliceosome-associated protein 130) (SAP 130)	Sf3b3 Kiaa0017	Mus musculus (Mouse)	1217
DDAH1_MOUSE	Q9CWS0	reviewed	DDAH1_MOUSE	N(G),N(G)-dimethylarginine dimethylaminohydrolase 1 (DDAH-1) (Dimethylarginine dimethylaminohydrolase 1) (EC 3.5.3.18) (DDAHI) (Dimethylargininase-1)	Ddah1	Mus musculus (Mouse)	285
CP17A_MOUSE	P27786	reviewed	CP17A_MOUSE	Steroid 17-alpha-hydroxylase/17,20 lyase (EC 1.14.14.19) (17-alpha-hydroxyprogesterone aldolase) (EC 1.14.14.32) (CYPXVII) (Cytochrome P450 17A1) (Cytochrome P450-C17) (Cytochrome P450c17) (Steroid 17-alpha-monooxygenase)	Cyp17a1 Cyp17	Mus musculus (Mouse)	507
EF1D_MOUSE	P57776	reviewed	EF1D_MOUSE	Elongation factor 1-delta (EF-1-delta)	Eef1d	Mus musculus (Mouse)	281
HBB1_MOUSE	P02088	reviewed	HBB1_MOUSE	Hemoglobin subunit beta-1 (Beta-1-globin) (Hemoglobin beta-1 chain) (Hemoglobin beta-major chain)	Hbb-b1	Mus musculus (Mouse)	147
H4_MOUSE	P62806	reviewed	H4_MOUSE	Histone H4	H4c1 Hist1h4a; H4c2 H4-53 Hist1h4b; H4c3 H4-12 Hist1h4c; H4c4 Hist1h4d; H4c6 Hist1h4f; H4c8 Hist1h4h; H4c9 Hist1h4i; H4c11 Hist1h4j; H4c12 Hist1h4k; Hist1h4m; H4c14 Hist2h4 Hist2h4a; H4c16 H4f16 Hist4h4	Mus musculus (Mouse)	103
TRXR3_MOUSE	Q99MD6	reviewed	TRXR3_MOUSE	Thioredoxin reductase 3 (EC 1.8.1.9) (Thioredoxin and glutathione reductase) (Thioredoxin reductase TR2)	Txnrd3 Tgr Trxr3	Mus musculus (Mouse)	652
AKAP4_MOUSE	Q60662	reviewed	AKAP4_MOUSE	A-kinase anchor protein 4 (AKAP-4) (A-kinase anchor protein 82 kDa) (AKAP 82) (mAKAP82) (FSC1) (Major sperm fibrous sheath protein) (Protein kinase A-anchoring protein 4) (PRKA4) (p82)	Akap4 Akap82 Fsc1	Mus musculus (Mouse)	849
YBOX3_MOUSE	Q9JKB3	reviewed	YBOX3_MOUSE	Y-box-binding protein 3 (Cold shock domain-containing protein A) (DNA-binding protein A) (Y-box protein 3)	Ybx3 Csda Msy4	Mus musculus (Mouse)	361
PRKDC_MOUSE	P97313	reviewed	PRKDC_MOUSE	DNA-dependent protein kinase catalytic subunit (DNA-PK catalytic subunit) (DNA-PKcs) (EC 2.7.11.1) (p460)	Prkdc Xrcc7	Mus musculus (Mouse)	4128
ADT4_MOUSE	Q3V132	reviewed	ADT4_MOUSE	ADP/ATP translocase 4 (ADP,ATP carrier protein 4) (Adenine nucleotide translocator 4) (ANT 4) (Solute carrier family 25 member 31) (Sperm flagellar energy carrier protein)	Slc25a31 Aac4 Ant4 Sfec	Mus musculus (Mouse)	320
NDKA_MOUSE	P15532	reviewed	NDKA_MOUSE	Nucleoside diphosphate kinase A (NDK A) (NDP kinase A) (EC 2.7.4.6) (Metastasis inhibition factor NM23) (NDPK-A) (Tumor metastatic process-associated protein) (nm23-M1)	Nme1 Nm23	Mus musculus (Mouse)	152
LZTL1_MOUSE	Q9JHQ5	reviewed	LZTL1_MOUSE	Leucine zipper transcription factor-like protein 1	Lztfl1	Mus musculus (Mouse)	299
COF1_MOUSE	P18760	reviewed	COF1_MOUSE	Cofilin-1 (Cofilin, non-muscle isoform)	Cfl1	Mus musculus (Mouse)	166
GLO2_MOUSE	Q99KB8	reviewed	GLO2_MOUSE	Hydroxyacylglutathione hydrolase, mitochondrial (EC 3.1.2.6) (Glyoxalase II) (Glx II)	Hagh Glo2	Mus musculus (Mouse)	309
ANXA2_MOUSE	P07356	reviewed	ANXA2_MOUSE	Annexin A2 (Annexin II) (Annexin-2) (Calpactin I heavy chain) (Calpactin-1 heavy chain) (Chromobindin-8) (Lipocortin II) (Placental anticoagulant protein IV) (PAP-IV) (Protein I) (p36)	Anxa2 Anx2 Cal1h	Mus musculus (Mouse)	339
TCPA_MOUSE	P11983	reviewed	TCPA_MOUSE	T-complex protein 1 subunit alpha (TCP-1-alpha) (CCT-alpha) (Tailless complex polypeptide 1A) (TCP-1-A) (Tailless complex polypeptide 1B) (TCP-1-B)	Tcp1 Cct1 Ccta	Mus musculus (Mouse)	556
ATAD5_MOUSE	Q4QY64	reviewed	ATAD5_MOUSE	ATPase family AAA domain-containing protein 5 (Chromosome fragility-associated gene 1 protein)	Atad5 Frag1	Mus musculus (Mouse)	1826
IDHC_MOUSE	O88844	reviewed	IDHC_MOUSE	Isocitrate dehydrogenase [NADP] cytoplasmic (IDH) (IDH1) (EC 1.1.1.42) (Cytosolic NADP-isocitrate dehydrogenase) (IDPc) (NADP(+)-specific ICDH) (Oxalosuccinate decarboxylase)	Idh1	Mus musculus (Mouse)	414
GOGA4_MOUSE	Q91VW5	reviewed	GOGA4_MOUSE	Golgin subfamily A member 4 (tGolgin-1)	Golga4	Mus musculus (Mouse)	2238
RUVB1_MOUSE	P60122	reviewed	RUVB1_MOUSE	RuvB-like 1 (EC 3.6.4.12) (49 kDa TATA box-binding protein-interacting protein) (49 kDa TBP-interacting protein) (DNA helicase p50) (Pontin 52) (TIP49a)	Ruvbl1 Tip49 Tip49a	Mus musculus (Mouse)	456
DHB4_MOUSE	P51660	reviewed	DHB4_MOUSE	Peroxisomal multifunctional enzyme type 2 (MFE-2) (17-beta-hydroxysteroid dehydrogenase 4) (17-beta-HSD 4) (D-bifunctional protein) (DBP) (Multifunctional protein 2) (MFP-2) [Cleaved into: (3R)-hydroxyacyl-CoA dehydrogenase (EC 1.1.1.n12); Enoyl-CoA hydratase 2 (EC 4.2.1.107) (EC 4.2.1.119) (3-alpha,7-alpha,12-alpha-trihydroxy-5-beta-cholest-24-enoyl-CoA hydratase)]	Hsd17b4 Edh17b4	Mus musculus (Mouse)	735
K1210_MOUSE	E9Q0C6	reviewed	K1210_MOUSE	Acrosomal protein KIAA1210	Kiaa1210 Gm14569	Mus musculus (Mouse)	1637
UN13C_MOUSE	Q8K0T7	reviewed	UN13C_MOUSE	Protein unc-13 homolog C (Munc13-3)	Unc13c	Mus musculus (Mouse)	2210
DYHC1_MOUSE	Q9JHU4	reviewed	DYHC1_MOUSE	Cytoplasmic dynein 1 heavy chain 1 (Cytoplasmic dynein heavy chain 1) (Dynein heavy chain, cytosolic)	Dync1h1 Dhc1 Dnch1 Dnchc1 Dyhc	Mus musculus (Mouse)	4644
ENPL_MOUSE	P08113	reviewed	ENPL_MOUSE	Endoplasmin (94 kDa glucose-regulated protein) (GRP-94) (Endoplasmic reticulum resident protein 99) (ERp99) (Heat shock protein 90 kDa beta member 1) (Polymorphic tumor rejection antigen 1) (Tumor rejection antigen gp96)	Hsp90b1 Grp94 Tra-1 Tra1	Mus musculus (Mouse)	802
PCLO_MOUSE	Q9QYX7	reviewed	PCLO_MOUSE	Protein piccolo (Aczonin) (Brain-derived HLMN protein) (Multidomain presynaptic cytomatrix protein)	Pclo Acz	Mus musculus (Mouse)	5068
ODP2_MOUSE	Q8BMF4	reviewed	ODP2_MOUSE	Dihydrolipoyllysine-residue acetyltransferase component of pyruvate dehydrogenase complex, mitochondrial (EC 2.3.1.12) (Dihydrolipoamide acetyltransferase component of pyruvate dehydrogenase complex) (Pyruvate dehydrogenase complex component E2) (PDC-E2) (PDCE2)	Dlat	Mus musculus (Mouse)	642
SPEF2_MOUSE	Q8C9J3	reviewed	SPEF2_MOUSE	Sperm flagellar protein 2 (Protein KPL2)	Spef2 Kpl2	Mus musculus (Mouse)	1724
TIF1B_MOUSE	Q62318	reviewed	TIF1B_MOUSE	Transcription intermediary factor 1-beta (TIF1-beta) (E3 SUMO-protein ligase TRIM28) (EC 2.3.2.27) (KRAB-A-interacting protein) (KRIP-1) (RING-type E3 ubiquitin transferase TIF1-beta) (Tripartite motif-containing protein 28)	Trim28 Kap1 Krip1 Tif1b	Mus musculus (Mouse)	834
IIGP5_MOUSE	Q8C262	reviewed	IIGP5_MOUSE	Interferon-inducible GTPase 5 (EC 3.6.5.-) (Immunity-related GTPase cinema 1)	Irgc Gm1102 Iigp5 Irgc1	Mus musculus (Mouse)	412
NUMA1_MOUSE	E9Q7G0	reviewed	NUMA1_MOUSE	Nuclear mitotic apparatus protein 1 (Nuclear mitotic apparatus protein) (NuMA protein)	Numa1	Mus musculus (Mouse)	2094
RL31_MOUSE	P62900	reviewed	RL31_MOUSE	Large ribosomal subunit protein eL31 (60S ribosomal protein L31)	Rpl31	Mus musculus (Mouse)	125
RL7A_MOUSE	P12970	reviewed	RL7A_MOUSE	Large ribosomal subunit protein eL8 (60S ribosomal protein L7a) (Surfeit locus protein 3)	Rpl7a Surf-3 Surf3	Mus musculus (Mouse)	266
ROP1L_MOUSE	Q9EQ00	reviewed	ROP1L_MOUSE	Ropporin-1-like protein (AKAP-associated sperm protein)	Ropn1l Asp	Mus musculus (Mouse)	218
TCPB_MOUSE	P80314	reviewed	TCPB_MOUSE	T-complex protein 1 subunit beta (TCP-1-beta) (CCT-beta)	Cct2 Cctb	Mus musculus (Mouse)	535
TCPQ_MOUSE	P42932	reviewed	TCPQ_MOUSE	T-complex protein 1 subunit theta (TCP-1-theta) (CCT-theta)	Cct8 Cctq	Mus musculus (Mouse)	548
PLCH1_MOUSE	Q4KWH5	reviewed	PLCH1_MOUSE	1-phosphatidylinositol 4,5-bisphosphate phosphodiesterase eta-1 (EC 3.1.4.11) (Phosphoinositide phospholipase C-eta-1) (Phospholipase C-eta-1) (PLC-eta-1) (Phospholipase C-like protein 3) (PLC-L3)	Plch1 Kiaa1069 Plcl3	Mus musculus (Mouse)	1682
SETD2_MOUSE	E9Q5F9	reviewed	SETD2_MOUSE	Histone-lysine N-methyltransferase SETD2 (EC 2.1.1.359) (Lysine N-methyltransferase 3A) (Protein-lysine N-methyltransferase SETD2) (EC 2.1.1.-) (SET domain-containing protein 2)	Setd2 Kiaa1732 Kmt3a	Mus musculus (Mouse)	2537
GOGA3_MOUSE	P55937	reviewed	GOGA3_MOUSE	Golgin subfamily A member 3 (Golgin-160) (Male-enhanced antigen 2) (MEA-2)	Golga3 Mea2	Mus musculus (Mouse)	1487
STIP1_MOUSE	Q60864	reviewed	STIP1_MOUSE	Stress-induced-phosphoprotein 1 (STI1) (mSTI1) (Hsc70/Hsp90-organizing protein) (Hop)	Stip1	Mus musculus (Mouse)	543
KCY_MOUSE	Q9DBP5	reviewed	KCY_MOUSE	UMP-CMP kinase (EC 2.7.4.14) (Deoxycytidylate kinase) (CK) (dCMP kinase) (Nucleoside-diphosphate kinase) (EC 2.7.4.6) (Uridine monophosphate/cytidine monophosphate kinase) (UMP/CMP kinase) (UMP/CMPK)	Cmpk1 Cmk Cmpk Uck Umk Umpk	Mus musculus (Mouse)	196
MARE1_MOUSE	Q61166	reviewed	MARE1_MOUSE	Microtubule-associated protein RP/EB family member 1 (APC-binding protein EB1) (End-binding protein 1) (EB1)	Mapre1	Mus musculus (Mouse)	268
PDIA3_MOUSE	P27773	reviewed	PDIA3_MOUSE	Protein disulfide-isomerase A3 (EC 5.3.4.1) (58 kDa glucose-regulated protein) (58 kDa microsomal protein) (p58) (Disulfide isomerase ER-60) (Endoplasmic reticulum resident protein 57) (ER protein 57) (ERp57) (Endoplasmic reticulum resident protein 60) (ER protein 60) (ERp60)	Pdia3 Erp Erp60 Grp58	Mus musculus (Mouse)	505
SUCB1_MOUSE	Q9Z2I9	reviewed	SUCB1_MOUSE	Succinate--CoA ligase [ADP-forming] subunit beta, mitochondrial (EC 6.2.1.5) (ATP-specific succinyl-CoA synthetase subunit beta) (A-SCS) (Succinyl-CoA synthetase beta-A chain) (SCS-betaA)	Sucla2	Mus musculus (Mouse)	463
CO6A5_MOUSE	A6H584	reviewed	CO6A5_MOUSE	Collagen alpha-5(VI) chain (Collagen alpha-1(XXIX) chain)	Col6a5 Col29a1 Gm7455	Mus musculus (Mouse)	2640
HXK1_MOUSE	P17710	reviewed	HXK1_MOUSE	Hexokinase-1 (EC 2.7.1.1) (Hexokinase type I) (HK I) (Hexokinase, tumor isozyme)	Hk1	Mus musculus (Mouse)	974
THOP1_MOUSE	Q8C1A5	reviewed	THOP1_MOUSE	Thimet oligopeptidase (EC 3.4.24.15)	Thop1	Mus musculus (Mouse)	687
SODM_MOUSE	P09671	reviewed	SODM_MOUSE	Superoxide dismutase [Mn], mitochondrial (EC 1.15.1.1)	Sod2 Sod-2	Mus musculus (Mouse)	222
SODC_MOUSE	P08228	reviewed	SODC_MOUSE	Superoxide dismutase [Cu-Zn] (EC 1.15.1.1)	Sod1	Mus musculus (Mouse)	154
ATPG_MOUSE	Q91VR2	reviewed	ATPG_MOUSE	ATP synthase subunit gamma, mitochondrial (ATP synthase F1 subunit gamma) (F-ATPase gamma subunit)	Atp5f1c Atp5c1	Mus musculus (Mouse)	298
ACYP1_MOUSE	P56376	reviewed	ACYP1_MOUSE	Acylphosphatase-1 (EC 3.6.1.7) (Acylphosphatase, organ-common type isozyme) (Acylphosphate phosphohydrolase 1)	Acyp1 Acype	Mus musculus (Mouse)	99
ALBU_MOUSE	P07724	reviewed	ALBU_MOUSE	Albumin	Alb Alb-1 Alb1	Mus musculus (Mouse)	608
ECHB_MOUSE	Q99JY0	reviewed	ECHB_MOUSE	Trifunctional enzyme subunit beta, mitochondrial (TP-beta) [Includes: 3-ketoacyl-CoA thiolase (EC 2.3.1.155) (EC 2.3.1.16) (Acetyl-CoA acyltransferase) (Beta-ketothiolase)]	Hadhb	Mus musculus (Mouse)	475
PLEC_MOUSE	Q9QXS1	reviewed	PLEC_MOUSE	Plectin (PCN) (PLTN) (Plectin-1) (Plectin-6)	Plec Plec1	Mus musculus (Mouse)	4691
RS4X_MOUSE	P62702	reviewed	RS4X_MOUSE	Small ribosomal subunit protein eS4 (40S ribosomal protein S4, X isoform)	Rps4x Rps4	Mus musculus (Mouse)	263
RL13A_MOUSE	P19253	reviewed	RL13A_MOUSE	Large ribosomal subunit protein uL13 (60S ribosomal protein L13a) (Transplantation antigen P198) (Tum-P198 antigen)	Rpl13a P198 Tstap198-7	Mus musculus (Mouse)	203
UB2L3_MOUSE	P68037	reviewed	UB2L3_MOUSE	Ubiquitin-conjugating enzyme E2 L3 (EC 2.3.2.23) (E2 ubiquitin-conjugating enzyme L3) (UbcM4) (Ubiquitin carrier protein L3) (Ubiquitin-protein ligase L3)	Ube2l3 Ubce7	Mus musculus (Mouse)	154
MAT1_MOUSE	P51949	reviewed	MAT1_MOUSE	CDK-activating kinase assembly factor MAT1 (CDK7/cyclin-H assembly factor) (Menage a trois) (RING finger protein MAT1) (p35) (p36)	Mnat1 Mat1	Mus musculus (Mouse)	309
PDIA1_MOUSE	P09103	reviewed	PDIA1_MOUSE	Protein disulfide-isomerase (PDI) (EC 5.3.4.1) (Cellular thyroid hormone-binding protein) (Endoplasmic reticulum resident protein 59) (ER protein 59) (ERp59) (Prolyl 4-hydroxylase subunit beta) (p55)	P4hb Pdia1	Mus musculus (Mouse)	509
TKTL2_MOUSE	Q9D4D4	reviewed	TKTL2_MOUSE	Transketolase-like protein 2 (EC 2.2.1.1)	Tktl2	Mus musculus (Mouse)	627
1433E_MOUSE	P62259	reviewed	1433E_MOUSE	14-3-3 protein epsilon (14-3-3E)	Ywhae	Mus musculus (Mouse)	255
PABP1_MOUSE	P29341	reviewed	PABP1_MOUSE	Polyadenylate-binding protein 1 (PABP-1) (Poly(A)-binding protein 1)	Pabpc1 Pabp1	Mus musculus (Mouse)	636
HNRPM_MOUSE	Q9D0E1	reviewed	HNRPM_MOUSE	Heterogeneous nuclear ribonucleoprotein M (hnRNP M)	Hnrnpm Hnrpm	Mus musculus (Mouse)	729
HSP7C_MOUSE	P63017	reviewed	HSP7C_MOUSE	Heat shock cognate 71 kDa protein (EC 3.6.4.10) (Heat shock 70 kDa protein 8)	Hspa8 Hsc70 Hsc73	Mus musculus (Mouse)	646
YBOX2_MOUSE	Q9Z2C8	reviewed	YBOX2_MOUSE	Y-box-binding protein 2 (FRGY2 homolog) (Germ cell-specific Y-box-binding protein)	Ybx2 Msy2	Mus musculus (Mouse)	360
DNJA1_MOUSE	P63037	reviewed	DNJA1_MOUSE	DnaJ homolog subfamily A member 1 (DnaJ protein homolog 2) (Heat shock 40 kDa protein 4) (Heat shock protein J2) (HSJ-2)	Dnaja1 Dnaj2 Hsj2 Hspf4	Mus musculus (Mouse)	397
ADGB_MOUSE	G3UZ78	reviewed	ADGB_MOUSE	Androglobin (Calpain-7-like protein)	Adgb Capn7l	Mus musculus (Mouse)	1657
THIM_MOUSE	Q8BWT1	reviewed	THIM_MOUSE	3-ketoacyl-CoA thiolase, mitochondrial (EC 2.3.1.16) (Acetyl-CoA acetyltransferase) (EC 2.3.1.9) (Acetyl-CoA acyltransferase) (Acyl-CoA hydrolase, mitochondrial) (EC 3.1.2.-, EC 3.1.2.1, EC 3.1.2.2) (Beta-ketothiolase) (Mitochondrial 3-oxoacyl-CoA thiolase)	Acaa2	Mus musculus (Mouse)	397
CACP_MOUSE	P47934	reviewed	CACP_MOUSE	Carnitine O-acetyltransferase (Carnitine acetylase) (EC 2.3.1.137) (EC 2.3.1.7) (Carnitine acetyltransferase) (CAT) (CrAT)	Crat	Mus musculus (Mouse)	626
FSIP2_MOUSE	A2ARZ3	reviewed	FSIP2_MOUSE	Fibrous sheath-interacting protein 2	Fsip2	Mus musculus (Mouse)	6995
WDR62_MOUSE	Q3U3T8	reviewed	WDR62_MOUSE	WD repeat-containing protein 62	Wdr62	Mus musculus (Mouse)	1523
PDIA6_MOUSE	Q922R8	reviewed	PDIA6_MOUSE	Protein disulfide-isomerase A6 (EC 5.3.4.1) (Thioredoxin domain-containing protein 7)	Pdia6 Txndc7	Mus musculus (Mouse)	440
SAHH_MOUSE	P50247	reviewed	SAHH_MOUSE	Adenosylhomocysteinase (AdoHcyase) (EC 3.13.2.1) (CUBP) (Liver copper-binding protein) (S-adenosyl-L-homocysteine hydrolase)	Ahcy	Mus musculus (Mouse)	432
HSP74_MOUSE	Q61316	reviewed	HSP74_MOUSE	Heat shock 70 kDa protein 4 (Heat shock 70-related protein APG-2)	Hspa4 Apg2 Hsp110	Mus musculus (Mouse)	841
SYNE1_MOUSE	Q6ZWR6	reviewed	SYNE1_MOUSE	Nesprin-1 (Enaptin) (KASH domain-containing protein 1) (KASH1) (Myocyte nuclear envelope protein 1) (Myne-1) (Nuclear envelope spectrin repeat protein 1) (Synaptic nuclear envelope protein 1) (Syne-1)	Syne1	Mus musculus (Mouse)	8799
DNJA2_MOUSE	Q9QYJ0	reviewed	DNJA2_MOUSE	DnaJ homolog subfamily A member 2 (mDj3)	Dnaja2	Mus musculus (Mouse)	412
DMD_MOUSE	P11531	reviewed	DMD_MOUSE	Dystrophin	Dmd	Mus musculus (Mouse)	3678
FABP9_MOUSE	O08716	reviewed	FABP9_MOUSE	Fatty acid-binding protein 9 (15 kDa perforatorial protein) (PERF 15) (Testis lipid-binding protein) (TLBP) (Testis-type fatty acid-binding protein) (T-FABP)	Fabp9 Perf15 Tlbp	Mus musculus (Mouse)	132
1433F_MOUSE	P68510	reviewed	1433F_MOUSE	14-3-3 protein eta	Ywhah	Mus musculus (Mouse)	246
RS11_MOUSE	P62281	reviewed	RS11_MOUSE	Small ribosomal subunit protein uS17 (40S ribosomal protein S11)	Rps11	Mus musculus (Mouse)	158
PGAM2_MOUSE	O70250	reviewed	PGAM2_MOUSE	Phosphoglycerate mutase 2 (EC 5.4.2.11) (EC 5.4.2.4) (BPG-dependent PGAM 2) (Muscle-specific phosphoglycerate mutase) (Phosphoglycerate mutase isozyme M) (PGAM-M)	Pgam2	Mus musculus (Mouse)	253
RANG_MOUSE	P34022	reviewed	RANG_MOUSE	Ran-specific GTPase-activating protein (HpaII tiny fragments locus 9a protein) (Ran-binding protein 1) (RANBP1)	Ranbp1 Htf9-a Htf9a	Mus musculus (Mouse)	203
PSA2_MOUSE	P49722	reviewed	PSA2_MOUSE	Proteasome subunit alpha type-2 (Macropain subunit C3) (Multicatalytic endopeptidase complex subunit C3) (Proteasome component C3)	Psma2 Lmpc3	Mus musculus (Mouse)	234
PTMA_MOUSE	P26350	reviewed	PTMA_MOUSE	Prothymosin alpha [Cleaved into: Prothymosin alpha, N-terminally processed; Thymosin alpha]	Ptma	Mus musculus (Mouse)	111
SPT20_MOUSE	Q80YT5	reviewed	SPT20_MOUSE	Spermatogenesis-associated protein 20 (Sperm-specific protein 411) (Ssp411) (Transcript increased in spermiogenesis 78 protein)	Spata20 Tisp78	Mus musculus (Mouse)	790
SMC2_MOUSE	Q8CG48	reviewed	SMC2_MOUSE	Structural maintenance of chromosomes protein 2 (SMC protein 2) (SMC-2) (Chromosome-associated protein E) (FGF-inducible protein 16) (XCAP-E homolog)	Smc2 Cape Fin16 Smc2l1	Mus musculus (Mouse)	1191
SYDC_MOUSE	Q922B2	reviewed	SYDC_MOUSE	Aspartate--tRNA ligase, cytoplasmic (EC 6.1.1.12) (Aspartyl-tRNA synthetase) (AspRS)	Dars1 Dars	Mus musculus (Mouse)	501
IDH3A_MOUSE	Q9D6R2	reviewed	IDH3A_MOUSE	Isocitrate dehydrogenase [NAD] subunit alpha, mitochondrial (EC 1.1.1.41) (Isocitric dehydrogenase subunit alpha) (NAD(+)-specific ICDH subunit alpha)	Idh3a	Mus musculus (Mouse)	366
ACTB_MOUSE	P60710	reviewed	ACTB_MOUSE	Actin, cytoplasmic 1 (Beta-actin) (EC 3.6.4.-) [Cleaved into: Actin, cytoplasmic 1, N-terminally processed]	Actb	Mus musculus (Mouse)	375
BIP_MOUSE	P20029	reviewed	BIP_MOUSE	Endoplasmic reticulum chaperone BiP (EC 3.6.4.10) (78 kDa glucose-regulated protein) (GRP-78) (Binding-immunoglobulin protein) (BiP) (Heat shock protein 70 family protein 5) (HSP70 family protein 5) (Heat shock protein family A member 5) (Immunoglobulin heavy chain-binding protein)	Hspa5 Grp78	Mus musculus (Mouse)	655
PLCE1_MOUSE	Q8K4S1	reviewed	PLCE1_MOUSE	1-phosphatidylinositol 4,5-bisphosphate phosphodiesterase epsilon-1 (EC 3.1.4.11) (Phosphoinositide phospholipase C-epsilon-1) (Phospholipase C-epsilon-1) (PLC-epsilon-1)	Plce1 Kiaa1516 Plce	Mus musculus (Mouse)	2282
RPN1_MOUSE	Q91YQ5	reviewed	RPN1_MOUSE	Dolichyl-diphosphooligosaccharide--protein glycosyltransferase subunit 1 (Dolichyl-diphosphooligosaccharide--protein glycosyltransferase 67 kDa subunit) (Ribophorin I) (RPN-I) (Ribophorin-1)	Rpn1	Mus musculus (Mouse)	608
INO1_MOUSE	Q9JHU9	reviewed	INO1_MOUSE	Inositol-3-phosphate synthase 1 (IPS 1) (EC 5.5.1.4) (Myo-inositol 1-phosphate synthase) (MI-1-P synthase) (MIP synthase)	Isyna1 Ino1	Mus musculus (Mouse)	557
UBE2N_MOUSE	P61089	reviewed	UBE2N_MOUSE	Ubiquitin-conjugating enzyme E2 N (EC 2.3.2.23) (Bendless-like ubiquitin-conjugating enzyme) (E2 ubiquitin-conjugating enzyme N) (Ubc13) (Ubiquitin carrier protein N) (Ubiquitin-protein ligase N)	Ube2n Blu	Mus musculus (Mouse)	152
AGRV1_MOUSE	Q8VHN7	reviewed	AGRV1_MOUSE	Adhesion G-protein coupled receptor V1 (ADGRV1) (EC 3.4.-.-) (G-protein coupled receptor 98) (Monogenic audiogenic seizure susceptibility protein 1) (MASS1) (Neurepin) (Protein rueda) (Very large G-protein coupled receptor 1) (VLGR1) [Cleaved into: ADGRV1 subunit alpha; ADGRV1 subunit beta (VLGR1 subunit beta) (Vbeta)]	Adgrv1 Gpr98 Kiaa0686 Mass1 Vlgr1	Mus musculus (Mouse)	6298
LRC46_MOUSE	Q9DAP0	reviewed	LRC46_MOUSE	Leucine-rich repeat-containing protein 46	Lrrc46	Mus musculus (Mouse)	323
HARS1_MOUSE	Q61035	reviewed	HARS1_MOUSE	Histidine--tRNA ligase, cytoplasmic (EC 6.1.1.21) (Histidyl-tRNA synthetase) (HisRS)	Hars1 Hars	Mus musculus (Mouse)	509
PRS10_MOUSE	P62334	reviewed	PRS10_MOUSE	26S proteasome regulatory subunit 10B (26S proteasome AAA-ATPase subunit RPT4) (Proteasome 26S subunit ATPase 6) (Proteasome subunit p42)	Psmc6 Sug2	Mus musculus (Mouse)	389
REV3L_MOUSE	Q61493	reviewed	REV3L_MOUSE	DNA polymerase zeta catalytic subunit (EC 2.7.7.7) (Protein reversionless 3-like) (REV3-like) (Seizure-related protein 4)	Rev3l Polz Sez4	Mus musculus (Mouse)	3122
LIS1_MOUSE	P63005	reviewed	LIS1_MOUSE	Platelet-activating factor acetylhydrolase IB subunit beta (Lissencephaly-1 protein) (LIS-1) (PAF acetylhydrolase 45 kDa subunit) (PAF-AH 45 kDa subunit) (PAF-AH alpha) (PAFAH alpha)	Pafah1b1 Lis-1 Lis1 Pafaha	Mus musculus (Mouse)	410
BRD4_MOUSE	Q9ESU6	reviewed	BRD4_MOUSE	Bromodomain-containing protein 4 (Mitotic chromosome-associated protein) (MCAP)	Brd4 Mcap	Mus musculus (Mouse)	1400
AFF4_MOUSE	Q9ESC8	reviewed	AFF4_MOUSE	AF4/FMR2 family member 4	Aff4 Alf4	Mus musculus (Mouse)	1160
PRC2A_MOUSE	Q7TSC1	reviewed	PRC2A_MOUSE	Protein PRRC2A (HLA-B-associated transcript 2) (Proline-rich and coiled-coil-containing protein 2A)	Prrc2a Bat2	Mus musculus (Mouse)	2158
KMT2A_MOUSE	P55200	reviewed	KMT2A_MOUSE	Histone-lysine N-methyltransferase 2A (Lysine N-methyltransferase 2A) (EC 2.1.1.364) (ALL-1) (Cysteine methyltransferase KMT2A) (EC 2.1.1.-) (Myeloid/lymphoid or mixed-lineage leukemia) (Myeloid/lymphoid or mixed-lineage leukemia protein 1) (Zinc finger protein HRX) [Cleaved into: MLL cleavage product N320 (N-terminal cleavage product of 320 kDa) (p320); MLL cleavage product C180 (C-terminal clea…	Kmt2a All1 Hrx Mll Mll1	Mus musculus (Mouse)	3966
RS20_MOUSE	P60867	reviewed	RS20_MOUSE	Small ribosomal subunit protein uS10 (40S ribosomal protein S20)	Rps20	Mus musculus (Mouse)	119
KDM5B_MOUSE	Q80Y84	reviewed	KDM5B_MOUSE	Lysine-specific demethylase 5B (EC 1.14.11.67) (Histone demethylase JARID1B) (Jumonji/ARID domain-containing protein 1B) (PLU-1) ([histone H3]-trimethyl-L-lysine(4) demethylase 5B)	Kdm5b Jarid1b Kiaa4034 Plu1	Mus musculus (Mouse)	1544
BAZ2B_MOUSE	A2AUY4	reviewed	BAZ2B_MOUSE	Bromodomain adjacent to zinc finger domain protein 2B	Baz2b	Mus musculus (Mouse)	2123
DHX15_MOUSE	O35286	reviewed	DHX15_MOUSE	ATP-dependent RNA helicase DHX15 (EC 3.6.4.13) (DEAH box protein 15)	Dhx15 Ddx15 Deah9	Mus musculus (Mouse)	795
SCAM2_MOUSE	Q9ERN0	reviewed	SCAM2_MOUSE	Secretory carrier-associated membrane protein 2 (Secretory carrier membrane protein 2)	Scamp2	Mus musculus (Mouse)	329
SMC6_MOUSE	Q924W5	reviewed	SMC6_MOUSE	Structural maintenance of chromosomes protein 6 (SMC protein 6) (SMC-6) (mSMC6)	Smc6 Kiaa4103 Smc6l1	Mus musculus (Mouse)	1097
DYH1_MOUSE	E9Q8T7	reviewed	DYH1_MOUSE	Dynein axonemal heavy chain 1 (Axonemal beta dynein heavy chain 1) (Ciliary dynein heavy chain 1) (mDHC7)	Dnah1 Dhc7 Dnahc1	Mus musculus (Mouse)	4250
MYO9A_MOUSE	Q8C170	reviewed	MYO9A_MOUSE	Unconventional myosin-IXa (Unconventional myosin-9a)	Myo9a Myr7	Mus musculus (Mouse)	2542
GSTA1_MOUSE	P13745	reviewed	GSTA1_MOUSE	Glutathione S-transferase A1 (EC 2.5.1.18) (13-hydroperoxyoctadecadienoate peroxidase) (EC 1.11.1.-) (Androst-5-ene-3,17-dione isomerase) (EC 5.3.3.-) (GST class-alpha member 1) (Glutathione S-transferase Ya) (Glutathione S-transferase Ya1) [Cleaved into: Glutathione S-transferase A1, N-terminally processed]	Gsta1 Gsta Gstya	Mus musculus (Mouse)	223
PEPL_MOUSE	Q9R269	reviewed	PEPL_MOUSE	Periplakin	Ppl	Mus musculus (Mouse)	1755
TEX15_MOUSE	F8VPN2	reviewed	TEX15_MOUSE	Testis-expressed protein 15	Tex15	Mus musculus (Mouse)	2785
CENPE_MOUSE	Q6RT24	reviewed	CENPE_MOUSE	Centromere-associated protein E (Centromere protein E) (CENP-E) (Kinesin superfamily protein 10) (KIF10) (Motor domain of KIF10)	Cenpe	Mus musculus (Mouse)	2474
RL9_MOUSE	P51410	reviewed	RL9_MOUSE	Large ribosomal subunit protein uL6 (60S ribosomal protein L9)	Rpl9	Mus musculus (Mouse)	192
KMT2D_MOUSE	Q6PDK2	reviewed	KMT2D_MOUSE	Histone-lysine N-methyltransferase 2D (Lysine N-methyltransferase 2D) (EC 2.1.1.364) (ALL1-related protein) (Myeloid/lymphoid or mixed-lineage leukemia protein 2)	Kmt2d Mll2 Mll4	Mus musculus (Mouse)	5588
RBBP6_MOUSE	P97868	reviewed	RBBP6_MOUSE	E3 ubiquitin-protein ligase RBBP6 (EC 2.3.2.27) (Proliferation potential-related protein) (Protein P2P-R) (RING-type E3 ubiquitin transferase RBBP6) (Retinoblastoma-binding protein 6) (p53-associated cellular protein of testis)	Rbbp6 P2pr Pact	Mus musculus (Mouse)	1790
PRS8_MOUSE	P62196	reviewed	PRS8_MOUSE	26S proteasome regulatory subunit 8 (26S proteasome AAA-ATPase subunit RPT6) (Proteasome 26S subunit ATPase 5) (Proteasome subunit p45) (p45/SUG) (mSUG1)	Psmc5 Sug1	Mus musculus (Mouse)	406
CNTLN_MOUSE	A2AM05	reviewed	CNTLN_MOUSE	Centlein (Centrosomal protein)	Cntln	Mus musculus (Mouse)	1397
MTUS1_MOUSE	Q5HZI1	reviewed	MTUS1_MOUSE	Microtubule-associated tumor suppressor 1 homolog (AT2 receptor-binding protein) (Angiotensin-II type 2 receptor-interacting protein) (Coiled-coiled tumor suppressor gene 1 protein) (Mitochondrial tumor suppressor 1 homolog)	Mtus1 Atbp Atip Cctsg1 Kiaa1288 Mtsg1	Mus musculus (Mouse)	1210
PRPS1_MOUSE	Q9D7G0	reviewed	PRPS1_MOUSE	Ribose-phosphate pyrophosphokinase 1 (EC 2.7.6.1) (Phosphoribosyl pyrophosphate synthase I) (PRS-I)	Prps1	Mus musculus (Mouse)	318
KHNYN_MOUSE	Q80U38	reviewed	KHNYN_MOUSE	Protein KHNYN (KH and NYN domain-containing protein)	Khnyn Kiaa0323	Mus musculus (Mouse)	671
BDP1_MOUSE	Q571C7	reviewed	BDP1_MOUSE	Transcription factor TFIIIB component B'' homolog (Transcription factor IIIB 150) (TFIIIB150) (Transcription factor-like nuclear regulator)	Bdp1 Kiaa1241 Tfnr	Mus musculus (Mouse)	2467
MPRIP_MOUSE	P97434	reviewed	MPRIP_MOUSE	Myosin phosphatase Rho-interacting protein (Rho-interacting protein 3) (RIP3) (p116Rip)	Mprip Kiaa0864 Mrip Rhoip3	Mus musculus (Mouse)	1024
CE126_MOUSE	Q0VBV7	reviewed	CE126_MOUSE	Centrosomal protein of 126 kDa	Cep126 Kiaa1377	Mus musculus (Mouse)	1103
GLRB_MOUSE	P48168	reviewed	GLRB_MOUSE	Glycine receptor subunit beta (Glycine receptor 58 kDa subunit)	Glrb	Mus musculus (Mouse)	496
IF122_MOUSE	Q6NWV3	reviewed	IF122_MOUSE	Intraflagellar transport protein 122 homolog (WD repeat-containing protein 10)	Ift122 Wdr10	Mus musculus (Mouse)	1182
PPP5_MOUSE	Q60676	reviewed	PPP5_MOUSE	Serine/threonine-protein phosphatase 5 (PP5) (EC 3.1.3.16) (Protein phosphatase T) (PPT)	Ppp5c	Mus musculus (Mouse)	499
DYH5_MOUSE	Q8VHE6	reviewed	DYH5_MOUSE	Dynein axonemal heavy chain 5 (Axonemal beta dynein heavy chain 5) (mDNAH5) (Ciliary dynein heavy chain 5)	Dnah5 Dnahc5	Mus musculus (Mouse)	4621
MABP1_MOUSE	Q6NS57	reviewed	MABP1_MOUSE	Mitogen-activated protein kinase-binding protein 1 (JNK-binding protein 1) (JNKBP-1)	Mapkbp1 Jnkbp1 Kiaa0596	Mus musculus (Mouse)	1503
CE162_MOUSE	Q6ZQ06	reviewed	CE162_MOUSE	Centrosomal protein of 162 kDa (Cep162) (Protein QN1 homolog)	Cep162 Kiaa1009 Qn1	Mus musculus (Mouse)	1403
NSD2_MOUSE	Q8BVE8	reviewed	NSD2_MOUSE	Histone-lysine N-methyltransferase NSD2 (EC 2.1.1.357) (Multiple myeloma SET domain-containing protein) (MMSET) (Nuclear SET domain-containing protein 2) (Wolf-Hirschhorn syndrome candidate 1 protein homolog)	Nsd2 Kiaa1090 Whsc1	Mus musculus (Mouse)	1365
SACS_MOUSE	Q9JLC8	reviewed	SACS_MOUSE	Sacsin (DnaJ homolog subfamily C member 29) (DNAJC29)	Sacs Kiaa0730	Mus musculus (Mouse)	4582
PSA7_MOUSE	Q9Z2U0	reviewed	PSA7_MOUSE	Proteasome subunit alpha type-7 (Proteasome subunit RC6-1)	Psma7	Mus musculus (Mouse)	248
PSMD1_MOUSE	Q3TXS7	reviewed	PSMD1_MOUSE	26S proteasome non-ATPase regulatory subunit 1 (26S proteasome regulatory subunit RPN2) (26S proteasome regulatory subunit S1)	Psmd1	Mus musculus (Mouse)	953
NP1L1_MOUSE	P28656	reviewed	NP1L1_MOUSE	Nucleosome assembly protein 1-like 1 (Brain protein DN38) (NAP-1-related protein)	Nap1l1 Nrp	Mus musculus (Mouse)	391
CBP_MOUSE	P45481	reviewed	CBP_MOUSE	Histone lysine acetyltransferase CREBBP (EC 2.3.1.48) (Protein-lysine acetyltransferase CREBBP) (EC 2.3.1.-)	Crebbp Cbp	Mus musculus (Mouse)	2441
RIMS1_MOUSE	Q99NE5	reviewed	RIMS1_MOUSE	Regulating synaptic membrane exocytosis protein 1 (Rab-3-interacting molecule 1) (RIM 1) (Rab-3-interacting protein 1)	Rims1 Kiaa0340 Rab3ip1 Rim1	Mus musculus (Mouse)	1463
MEIOC_MOUSE	A2AG06	reviewed	MEIOC_MOUSE	Meiosis-specific coiled-coil domain-containing protein MEIOC (Meiosis-specific with coiled-coil domain protein)	Meioc Gm1564	Mus musculus (Mouse)	965
RAG1_MOUSE	P15919	reviewed	RAG1_MOUSE	V(D)J recombination-activating protein 1 (RAG-1) [Includes: Endonuclease RAG1 (EC 3.1.-.-); E3 ubiquitin-protein ligase RAG1 (EC 2.3.2.27) (RING-type E3 ubiquitin transferase RAG1)]	Rag1	Mus musculus (Mouse)	1040
GABT_MOUSE	P61922	reviewed	GABT_MOUSE	4-aminobutyrate aminotransferase, mitochondrial (EC 2.6.1.19) ((S)-3-amino-2-methylpropionate transaminase) (EC 2.6.1.22) (GABA aminotransferase) (GABA-AT) (Gamma-amino-N-butyrate transaminase) (GABA transaminase) (GABA-T) (L-AIBAT)	Abat Gabat	Mus musculus (Mouse)	500
UTP20_MOUSE	Q5XG71	reviewed	UTP20_MOUSE	Small subunit processome component 20 homolog (Down-regulated in metastasis protein)	Utp20 Drim	Mus musculus (Mouse)	2788
APC_MOUSE	Q61315	reviewed	APC_MOUSE	Adenomatous polyposis coli protein (Protein APC) (mAPC)	Apc	Mus musculus (Mouse)	2845
NDUS1_MOUSE	Q91VD9	reviewed	NDUS1_MOUSE	NADH-ubiquinone oxidoreductase 75 kDa subunit, mitochondrial (EC 7.1.1.2) (Complex I-75kD) (CI-75kD)	Ndufs1	Mus musculus (Mouse)	727
UBR4_MOUSE	A2AN08	reviewed	UBR4_MOUSE	E3 ubiquitin-protein ligase UBR4 (EC 2.3.2.27) (N-recognin-4) (RING-type E3 ubiquitin transferase UBR4) (Zinc finger UBR1-type protein 1) (p600)	Ubr4 Kiaa0462 Zubr1	Mus musculus (Mouse)	5180
EBP2_MOUSE	Q9D903	reviewed	EBP2_MOUSE	Probable rRNA-processing protein EBP2	Ebna1bp2 Ebp2	Mus musculus (Mouse)	306
ARC1B_MOUSE	Q9WV32	reviewed	ARC1B_MOUSE	Actin-related protein 2/3 complex subunit 1B (Arp2/3 complex 41 kDa subunit) (p41-ARC)	Arpc1b	Mus musculus (Mouse)	372
SP17_MOUSE	Q62252	reviewed	SP17_MOUSE	Sperm surface protein Sp17 (Sperm autoantigenic protein 17)	Spa17 Sp17	Mus musculus (Mouse)	149
SYCP3_MOUSE	P70281	reviewed	SYCP3_MOUSE	Synaptonemal complex protein 3 (SCP-3)	Sycp3 Scp3	Mus musculus (Mouse)	254
INCE_MOUSE	Q9WU62	reviewed	INCE_MOUSE	Inner centromere protein	Incenp	Mus musculus (Mouse)	880
SCPDL_MOUSE	Q8R127	reviewed	SCPDL_MOUSE	Saccharopine dehydrogenase-like oxidoreductase (EC 1.-.-.-)	Sccpdh	Mus musculus (Mouse)	429
RS15A_MOUSE	P62245	reviewed	RS15A_MOUSE	Small ribosomal subunit protein uS8 (40S ribosomal protein S15a)	Rps15a	Mus musculus (Mouse)	130
RENT1_MOUSE	Q9EPU0	reviewed	RENT1_MOUSE	Regulator of nonsense transcripts 1 (EC 3.6.4.12) (EC 3.6.4.13) (ATP-dependent helicase RENT1) (Nonsense mRNA reducing factor 1) (NORF1) (Up-frameshift suppressor 1 homolog) (mUpf1)	Upf1 Rent1	Mus musculus (Mouse)	1124
RS9_MOUSE	Q6ZWN5	reviewed	RS9_MOUSE	Small ribosomal subunit protein uS4 (40S ribosomal protein S9)	Rps9	Mus musculus (Mouse)	194
FRAS1_MOUSE	Q80T14	reviewed	FRAS1_MOUSE	Extracellular matrix organizing protein FRAS1	Fras1 Kiaa1500	Mus musculus (Mouse)	4010
GASP1_MOUSE	Q5U4C1	reviewed	GASP1_MOUSE	G-protein coupled receptor-associated sorting protein 1 (GASP-1)	Gprasp1 Kiaa0443	Mus musculus (Mouse)	1347
PFKAP_MOUSE	Q9WUA3	reviewed	PFKAP_MOUSE	ATP-dependent 6-phosphofructokinase, platelet type (ATP-PFK) (PFK-P) (EC 2.7.1.11) (6-phosphofructokinase type C) (Phosphofructo-1-kinase isozyme C) (PFK-C) (Phosphohexokinase)	Pfkp Pfkc	Mus musculus (Mouse)	784
SMCA4_MOUSE	Q3TKT4	reviewed	SMCA4_MOUSE	Transcription activator BRG1 (EC 3.6.4.-) (ATP-dependent helicase SMARCA4) (BRG1-associated factor 190A) (BAF190A) (Protein brahma homolog 1) (SNF2-beta) (SWI/SNF-related matrix-associated actin-dependent regulator of chromatin subfamily A member 4)	Smarca4 Baf190a Brg1 Snf2b Snf2l4	Mus musculus (Mouse)	1613
RHG31_MOUSE	A6X8Z5	reviewed	RHG31_MOUSE	Rho GTPase-activating protein 31 (Cdc42 GTPase-activating protein)	Arhgap31 Cdgap Kiaa1204	Mus musculus (Mouse)	1425
NIPBL_MOUSE	Q6KCD5	reviewed	NIPBL_MOUSE	Nipped-B-like protein (Delangin homolog) (SCC2 homolog)	Nipbl Scc2	Mus musculus (Mouse)	2798
KAD2_MOUSE	Q9WTP6	reviewed	KAD2_MOUSE	Adenylate kinase 2, mitochondrial (AK 2) (EC 2.7.4.3) (ATP-AMP transphosphorylase 2) (ATP:AMP phosphotransferase) (Adenylate monophosphate kinase)	Ak2	Mus musculus (Mouse)	239
SEPT2_MOUSE	P42208	reviewed	SEPT2_MOUSE	Septin-2 (Neural precursor cell expressed developmentally down-regulated protein 5) (NEDD-5)	Septin2 Nedd5 Sept2	Mus musculus (Mouse)	361
CC85C_MOUSE	E9Q6B2	reviewed	CC85C_MOUSE	Coiled-coil domain-containing protein 85C	Ccdc85c	Mus musculus (Mouse)	420
RPTN_MOUSE	P97347	reviewed	RPTN_MOUSE	Repetin	Rptn	Mus musculus (Mouse)	1118
TBL2_MOUSE	Q9R099	reviewed	TBL2_MOUSE	Transducin beta-like protein 2	Tbl2	Mus musculus (Mouse)	442
PSMD3_MOUSE	P14685	reviewed	PSMD3_MOUSE	26S proteasome non-ATPase regulatory subunit 3 (26S proteasome regulatory subunit RPN3) (26S proteasome regulatory subunit S3) (Proteasome subunit p58) (Transplantation antigen P91A) (Tum-P91A antigen)	Psmd3 P91a Tstap91a	Mus musculus (Mouse)	530
NCOR1_MOUSE	Q60974	reviewed	NCOR1_MOUSE	Nuclear receptor corepressor 1 (N-CoR) (N-CoR1) (Retinoid X receptor-interacting protein 13) (RIP13)	Ncor1 Rxrip13	Mus musculus (Mouse)	2453
ICE1_MOUSE	E9Q286	reviewed	ICE1_MOUSE	Little elongation complex subunit 1 (Interactor of little elongator complex ELL subunit 1)	Ice1 Kiaa0947	Mus musculus (Mouse)	2241
CFA47_MOUSE	A0A0G2JEB6	reviewed	CFA47_MOUSE	Cilia and flagella-associated protein 47	Cfap47	Mus musculus (Mouse)	3184
BACH_MOUSE	Q91V12	reviewed	BACH_MOUSE	Cytosolic acyl coenzyme A thioester hydrolase (EC 3.1.2.2) (Acyl-CoA thioesterase 7) (Brain acyl-CoA hydrolase) (BACH) (CTE-IIa) (CTE-II) (Long chain acyl-CoA thioester hydrolase)	Acot7 Bach	Mus musculus (Mouse)	381
ANK2_MOUSE	Q8C8R3	reviewed	ANK2_MOUSE	Ankyrin-2 (ANK-2) (Ankyrin-B) (Brain ankyrin)	Ank2 AnkB	Mus musculus (Mouse)	3898
IQGA1_MOUSE	Q9JKF1	reviewed	IQGA1_MOUSE	Ras GTPase-activating-like protein IQGAP1	Iqgap1	Mus musculus (Mouse)	1657
CEBPZ_MOUSE	P53569	reviewed	CEBPZ_MOUSE	CCAAT/enhancer-binding protein zeta (CCAAT-box-binding transcription factor) (CBF) (CCAAT-binding factor)	Cebpz Cbf2 Cebpa-rs1	Mus musculus (Mouse)	1052
COX5B_MOUSE	P19536	reviewed	COX5B_MOUSE	Cytochrome c oxidase subunit 5B, mitochondrial (Cytochrome c oxidase polypeptide Vb)	Cox5b	Mus musculus (Mouse)	128
PSMA8_MOUSE	Q9CWH6	reviewed	PSMA8_MOUSE	Proteasome subunit alpha type-8 (Proteasome alpha 4 subunit) (Alpha4s) (Proteasome subunit alpha-type 7-like)	Psma8 Psma7l	Mus musculus (Mouse)	250
RTRAF_MOUSE	Q9CQE8	reviewed	RTRAF_MOUSE	RNA transcription, translation and transport factor protein	RTRAF	Mus musculus (Mouse)	244
CTRO_MOUSE	P49025	reviewed	CTRO_MOUSE	Citron Rho-interacting kinase (CRIK) (EC 2.7.11.1) (Rho-interacting, serine/threonine-protein kinase 21)	Cit Crik	Mus musculus (Mouse)	2055
PTPRC_MOUSE	P06800	reviewed	PTPRC_MOUSE	Receptor-type tyrosine-protein phosphatase C (EC 3.1.3.48) (Leukocyte common antigen) (L-CA) (Lymphocyte antigen 5) (Ly-5) (T200) (CD antigen CD45)	Ptprc Ly-5	Mus musculus (Mouse)	1293
TEX9_MOUSE	Q9D845	reviewed	TEX9_MOUSE	Testis-expressed protein 9 (Testis-specifically expressed protein 1) (Tsec-1)	Tex9	Mus musculus (Mouse)	387
A1AT1_MOUSE	P07758	reviewed	A1AT1_MOUSE	Alpha-1-antitrypsin 1-1 (AAT) (Alpha-1 protease inhibitor 1) (Alpha-1-antiproteinase) (Serine protease inhibitor 1-1) (Serine protease inhibitor A1a) (Serpin A1a)	Serpina1a Dom1 Spi1-1	Mus musculus (Mouse)	413
TPR_MOUSE	F6ZDS4	reviewed	TPR_MOUSE	Nucleoprotein TPR (NPC-associated intranuclear protein) (Translocated promoter region and nuclear basket protein)	Tpr	Mus musculus (Mouse)	2431
VEGFD_MOUSE	P97946	reviewed	VEGFD_MOUSE	Vascular endothelial growth factor D (VEGF-D) (c-Fos-induced growth factor) (FIGF)	Vegfd Figf	Mus musculus (Mouse)	358
TLN2_MOUSE	Q71LX4	reviewed	TLN2_MOUSE	Talin-2	Tln2	Mus musculus (Mouse)	2375
GNPTA_MOUSE	Q69ZN6	reviewed	GNPTA_MOUSE	N-acetylglucosamine-1-phosphotransferase subunits alpha/beta (EC 2.7.8.17) (GlcNAc-1-phosphotransferase subunits alpha/beta) (Stealth protein GNPTAB) (UDP-N-acetylglucosamine-1-phosphotransferase subunits alpha/beta) [Cleaved into: N-acetylglucosamine-1-phosphotransferase subunit alpha; N-acetylglucosamine-1-phosphotransferase subunit beta]	Gnptab Gnpta Kiaa1208	Mus musculus (Mouse)	1235
PIWL2_MOUSE	Q8CDG1	reviewed	PIWL2_MOUSE	Piwi-like protein 2 (EC 3.1.26.-)	Piwil2 Mili	Mus musculus (Mouse)	971
EEA1_MOUSE	Q8BL66	reviewed	EEA1_MOUSE	Early endosome antigen 1	Eea1	Mus musculus (Mouse)	1411
APOA1_MOUSE	Q00623	reviewed	APOA1_MOUSE	Apolipoprotein A-I (Apo-AI) (ApoA-I) (Apolipoprotein A1) [Cleaved into: Proapolipoprotein A-I (ProapoA-I); Truncated apolipoprotein A-I]	Apoa1	Mus musculus (Mouse)	264
FRY_MOUSE	E9Q8I9	reviewed	FRY_MOUSE	Protein furry homolog	Fry Kiaa4143	Mus musculus (Mouse)	3020
THIL_MOUSE	Q8QZT1	reviewed	THIL_MOUSE	Acetyl-CoA acetyltransferase, mitochondrial (EC 2.3.1.9) (Acetoacetyl-CoA thiolase)	Acat1	Mus musculus (Mouse)	424
PKDRE_MOUSE	Q9Z0T6	reviewed	PKDRE_MOUSE	Polycystin family receptor for egg jelly (PKD and REJ homolog) (Polycystic kidney disease and receptor for egg jelly-related protein)	Pkdrej	Mus musculus (Mouse)	2126
BRCA2_MOUSE	P97929	reviewed	BRCA2_MOUSE	Breast cancer type 2 susceptibility protein homolog (Fanconi anemia group D1 protein homolog)	Brca2 Fancd1	Mus musculus (Mouse)	3329
KIRR3_MOUSE	Q8BR86	reviewed	KIRR3_MOUSE	Kin of IRRE-like protein 3 (Kin of irregular chiasm-like protein 3) (Nephrin-like protein 2) (mKirre) [Cleaved into: Processed kin of IRRE-like protein 3]	Kirrel3 Kiaa1867 Neph2	Mus musculus (Mouse)	778
UCHL3_MOUSE	Q9JKB1	reviewed	UCHL3_MOUSE	Ubiquitin carboxyl-terminal hydrolase isozyme L3 (UCH-L3) (EC 3.4.19.12) (Ubiquitin thioesterase L3)	Uchl3	Mus musculus (Mouse)	230
HUWE1_MOUSE	Q7TMY8	reviewed	HUWE1_MOUSE	E3 ubiquitin-protein ligase HUWE1 (EC 2.3.2.26) (E3Histone) (HECT, UBA and WWE domain-containing protein 1) (HECT-type E3 ubiquitin transferase HUWE1) (Upstream regulatory element-binding protein 1) (URE-B1) (URE-binding protein 1)	Huwe1 Kiaa0312 Ureb1	Mus musculus (Mouse)	4377
PEBP1_MOUSE	P70296	reviewed	PEBP1_MOUSE	Phosphatidylethanolamine-binding protein 1 (PEBP-1) (HCNPpp) [Cleaved into: Hippocampal cholinergic neurostimulating peptide (HCNP)]	Pebp1 Pbp Pebp	Mus musculus (Mouse)	187
RN213_MOUSE	E9Q555	reviewed	RN213_MOUSE	E3 ubiquitin-protein ligase RNF213 (EC 2.3.2.27) (EC 3.6.4.-) (E3 ubiquitin-lipopolysaccharide ligase RNF213) (EC 2.3.2.-) (Mysterin) (RING finger protein 213)	Rnf213 Mystr	Mus musculus (Mouse)	5148
PSD11_MOUSE	Q8BG32	reviewed	PSD11_MOUSE	26S proteasome non-ATPase regulatory subunit 11 (26S proteasome regulatory subunit RPN6) (26S proteasome regulatory subunit S9) (26S proteasome regulatory subunit p44.5)	Psmd11	Mus musculus (Mouse)	422
CE350_MOUSE	E9Q309	reviewed	CE350_MOUSE	Centrosome-associated protein 350 (Cep350)	Cep350 Kiaa0480	Mus musculus (Mouse)	3095
ABCAD_MOUSE	Q5SSE9	reviewed	ABCAD_MOUSE	ATP-binding cassette sub-family A member 13 (EC 7.6.2.-)	Abca13	Mus musculus (Mouse)	5034
ASH1L_MOUSE	Q99MY8	reviewed	ASH1L_MOUSE	Histone-lysine N-methyltransferase ASH1L (EC 2.1.1.359) (EC 2.1.1.367) (ASH1-like protein) (Absent small and homeotic disks protein 1 homolog)	Ash1l	Mus musculus (Mouse)	2958
OBSCN_MOUSE	A2AAJ9	reviewed	OBSCN_MOUSE	Obscurin (EC 2.7.11.1) (Obscurin-RhoGEF) (Obscurin-myosin light chain kinase) (Obscurin-MLCK)	Obscn Gm878	Mus musculus (Mouse)	8886
DOCK7_MOUSE	Q8R1A4	reviewed	DOCK7_MOUSE	Dedicator of cytokinesis protein 7 (Protein moonlight)	Dock7 Gm430 Kiaa1771 Mnlt	Mus musculus (Mouse)	2130
TM205_MOUSE	Q91XE8	reviewed	TM205_MOUSE	Transmembrane protein 205	Tmem205	Mus musculus (Mouse)	189
SMC4_MOUSE	Q8CG47	reviewed	SMC4_MOUSE	Structural maintenance of chromosomes protein 4 (SMC protein 4) (SMC-4) (Chromosome-associated polypeptide C) (XCAP-C homolog)	Smc4 Capc Smc4l1	Mus musculus (Mouse)	1286
UB2V1_MOUSE	Q9CZY3	reviewed	UB2V1_MOUSE	Ubiquitin-conjugating enzyme E2 variant 1 (UEV-1) (CROC-1)	Ube2v1 Croc1	Mus musculus (Mouse)	147
NPHN_MOUSE	Q9QZS7	reviewed	NPHN_MOUSE	Nephrin (Renal glomerulus-specific cell adhesion receptor)	Nphs1 Nphn	Mus musculus (Mouse)	1256
SMC1A_MOUSE	Q9CU62	reviewed	SMC1A_MOUSE	Structural maintenance of chromosomes protein 1A (SMC protein 1A) (SMC-1-alpha) (SMC-1A) (Chromosome segregation protein SmcB) (Sb1.8)	Smc1a Sb1.8 Smc1 Smc1l1 Smcb	Mus musculus (Mouse)	1233
PHIP_MOUSE	Q8VDD9	reviewed	PHIP_MOUSE	PH-interacting protein (PHIP) (IRS-1 PH domain-binding protein) (Neuronal differentiation-related protein) (NDRP) (WD repeat-containing protein 11)	Phip Ndrp Phip1 Wdr11	Mus musculus (Mouse)	1821
PLMN_MOUSE	P20918	reviewed	PLMN_MOUSE	Plasminogen (EC 3.4.21.7) [Cleaved into: Plasmin heavy chain A; Activation peptide; Angiostatin; Plasmin heavy chain A, short form; Plasmin light chain B]	Plg	Mus musculus (Mouse)	812
FA8_MOUSE	Q06194	reviewed	FA8_MOUSE	Coagulation factor VIII (Procoagulant component)	F8 Cf8 F8c	Mus musculus (Mouse)	2319
CDK12_MOUSE	Q14AX6	reviewed	CDK12_MOUSE	Cyclin-dependent kinase 12 (EC 2.7.11.22) (EC 2.7.11.23) (Cdc2-related kinase, arginine/serine-rich) (CrkRS) (Cell division cycle 2-related protein kinase 7) (CDC2-related protein kinase 7) (Cell division protein kinase 12)	Cdk12 Crk7 Crkrs Kiaa0904	Mus musculus (Mouse)	1484
PSB6_MOUSE	Q60692	reviewed	PSB6_MOUSE	Proteasome subunit beta type-6 (EC 3.4.25.1) (Low molecular mass protein 19) (Macropain delta chain) (Multicatalytic endopeptidase complex delta chain) (Proteasome delta chain) (Proteasome subunit Y)	Psmb6 Lmp19	Mus musculus (Mouse)	238
MYO7B_MOUSE	Q99MZ6	reviewed	MYO7B_MOUSE	Unconventional myosin-VIIb	Myo7b	Mus musculus (Mouse)	2113
MYCB2_MOUSE	Q7TPH6	reviewed	MYCB2_MOUSE	E3 ubiquitin-protein ligase MYCBP2 (EC 2.3.2.33) (Myc-binding protein 2) (Pam/highwire/rpm-1 protein) (Protein Magellan) (Protein associated with Myc)	Mycbp2 Pam Phr1	Mus musculus (Mouse)	4749
ROCK1_MOUSE	P70335	reviewed	ROCK1_MOUSE	Rho-associated protein kinase 1 (EC 2.7.11.1) (Rho-associated, coiled-coil-containing protein kinase 1) (Rho-associated, coiled-coil-containing protein kinase I) (ROCK-I) (p160 ROCK-1) (p160ROCK)	Rock1	Mus musculus (Mouse)	1354
ORC2_MOUSE	Q60862	reviewed	ORC2_MOUSE	Origin recognition complex subunit 2	Orc2 Orc2l	Mus musculus (Mouse)	576
RS27A_MOUSE	P62983	reviewed	RS27A_MOUSE	Ubiquitin-ribosomal protein eS31 fusion protein (Ubiquitin carboxyl extension protein 80) [Cleaved into: Ubiquitin; Small ribosomal subunit protein eS31 (40S ribosomal protein S27a)]	Rps27a Uba80 Ubcep1	Mus musculus (Mouse)	156
ERC2_MOUSE	Q6PH08	reviewed	ERC2_MOUSE	ERC protein 2 (CAZ-associated structural protein 1) (CAST1)	Erc2 Cast1 D14Ertd171e Kiaa0378	Mus musculus (Mouse)	957
SPG17_MOUSE	Q5S003	reviewed	SPG17_MOUSE	Sperm-associated antigen 17 (Projection protein PF6 homolog)	Spag17	Mus musculus (Mouse)	2320
APOB_MOUSE	E9Q414	reviewed	APOB_MOUSE	Apolipoprotein B-100 (Apo B-100) [Cleaved into: Apolipoprotein B-48 (Apo B-48)]	Apob	Mus musculus (Mouse)	4505
CPLN1_MOUSE	Q8CE72	reviewed	CPLN1_MOUSE	Ciliogenesis and planar polarity effector 1 (Protein C5orf42 homolog) (Protein JBTS17)	Cplane1 Jbts17	Mus musculus (Mouse)	3214
TBA1A_MOUSE	P68369	reviewed	TBA1A_MOUSE	Tubulin alpha-1A chain (EC 3.6.5.-) (Alpha-tubulin 1) (Alpha-tubulin isotype M-alpha-1) (Tubulin alpha-1 chain) [Cleaved into: Detyrosinated tubulin alpha-1A chain]	Tuba1a Tuba1	Mus musculus (Mouse)	451
AL1A1_MOUSE	P24549	reviewed	AL1A1_MOUSE	Aldehyde dehydrogenase 1A1 (EC 1.2.1.19) (EC 1.2.1.28) (EC 1.2.1.3) (EC 1.2.1.36) (3-deoxyglucosone dehydrogenase) (ALDH-E1) (ALHDII) (Aldehyde dehydrogenase family 1 member A1) (Aldehyde dehydrogenase, cytosolic) (Retinal dehydrogenase 1) (RALDH 1) (RalDH1)	Aldh1a1 Ahd-2 Ahd2 Aldh1	Mus musculus (Mouse)	501
LUZP1_MOUSE	Q8R4U7	reviewed	LUZP1_MOUSE	Leucine zipper protein 1 (Leucine zipper motif-containing protein)	Luzp1 Luzp	Mus musculus (Mouse)	1068
FHAD1_MOUSE	A6PWD2	reviewed	FHAD1_MOUSE	Forkhead-associated domain-containing protein 1 (FHA domain-containing protein 1)	Fhad1	Mus musculus (Mouse)	1420
THOC2_MOUSE	B1AZI6	reviewed	THOC2_MOUSE	THO complex subunit 2 (Tho2)	Thoc2	Mus musculus (Mouse)	1594
HYDIN_MOUSE	Q80W93	reviewed	HYDIN_MOUSE	Hydrocephalus-inducing protein (Protein Hy-3)	Hydin Hy3	Mus musculus (Mouse)	5154
CCD18_MOUSE	Q640L5	reviewed	CCD18_MOUSE	Coiled-coil domain-containing protein 18	Ccdc18	Mus musculus (Mouse)	1455
MGAP_MOUSE	A2AWL7	reviewed	MGAP_MOUSE	MAX gene-associated protein	Mga Kiaa4252	Mus musculus (Mouse)	3003
AT2B4_MOUSE	Q6Q477	reviewed	AT2B4_MOUSE	Plasma membrane calcium-transporting ATPase 4 (PMCA4) (EC 7.2.2.10)	Atp2b4	Mus musculus (Mouse)	1205
AFG32_MOUSE	Q8JZQ2	reviewed	AFG32_MOUSE	AFG3-like protein 2 (EC 3.4.24.-)	Afg3l2	Mus musculus (Mouse)	802
GVIN1_MOUSE	Q80SU7	reviewed	GVIN1_MOUSE	Interferon-induced very large GTPase 1 (Very large-inducible GTPase-1) (VLIG-1)	Gvin1	Mus musculus (Mouse)	2427
GAK_MOUSE	Q99KY4	reviewed	GAK_MOUSE	Cyclin-G-associated kinase (EC 2.7.11.1)	Gak	Mus musculus (Mouse)	1305
SPTN1_MOUSE	P16546	reviewed	SPTN1_MOUSE	Spectrin alpha chain, non-erythrocytic 1 (Alpha-II spectrin) (Fodrin alpha chain)	Sptan1 Spna2 Spta2	Mus musculus (Mouse)	2472
HNRPU_MOUSE	Q8VEK3	reviewed	HNRPU_MOUSE	Heterogeneous nuclear ribonucleoprotein U (hnRNP U) (Scaffold-attachment factor A) (SAF-A)	Hnrnpu Hnrpu	Mus musculus (Mouse)	800
MYH9_MOUSE	Q8VDD5	reviewed	MYH9_MOUSE	Myosin-9 (Cellular myosin heavy chain, type A) (Myosin heavy chain 9) (Myosin heavy chain, non-muscle IIa) (Non-muscle myosin heavy chain A) (NMMHC-A) (Non-muscle myosin heavy chain IIa) (NMMHC II-a) (NMMHC-IIA)	Myh9	Mus musculus (Mouse)	1960
DYH17_MOUSE	Q69Z23	reviewed	DYH17_MOUSE	Dynein axonemal heavy chain 17 (Axonemal beta dynein heavy chain 17) (Ciliary dynein heavy chain 17)	Dnah17 Dnahc17 Kiaa3028	Mus musculus (Mouse)	4481
AKP13_MOUSE	E9Q394	reviewed	AKP13_MOUSE	A-kinase anchor protein 13 (AKAP-13) (AKAP-Lbc)	Akap13 Brx	Mus musculus (Mouse)	2776
P04258	P04258	reviewed	CO3A1_BOVIN	Collagen alpha-1(III) chain	COL3A1	Bos taurus (Bovine)	1049
AN32B_MOUSE	Q9EST5	reviewed	AN32B_MOUSE	Acidic leucine-rich nuclear phosphoprotein 32 family member B (Proliferation-related acidic leucine-rich protein PAL31)	Anp32b Pal31	Mus musculus (Mouse)	272
GLU2B_MOUSE	O08795	reviewed	GLU2B_MOUSE	Glucosidase 2 subunit beta (80K-H protein) (Glucosidase II subunit beta) (Protein kinase C substrate 60.1 kDa protein heavy chain) (PKCSH)	Prkcsh	Mus musculus (Mouse)	521
CTTB2_MOUSE	B9EJA2	reviewed	CTTB2_MOUSE	Cortactin-binding protein 2 (CortBP2)	Cttnbp2 Kiaa1758	Mus musculus (Mouse)	1648
SMG1_MOUSE	Q8BKX6	reviewed	SMG1_MOUSE	Serine/threonine-protein kinase SMG1 (SMG-1) (EC 2.7.11.1) (Lambda/iota protein kinase C-interacting protein) (Lambda-interacting protein) (Nonsense mediated mRNA decay-associated PI3K-related kinase SMG1)	Smg1 Atx Kiaa0421 Lip	Mus musculus (Mouse)	3658
TCPE_MOUSE	P80316	reviewed	TCPE_MOUSE	T-complex protein 1 subunit epsilon (TCP-1-epsilon) (CCT-epsilon)	Cct5 Ccte Kiaa0098	Mus musculus (Mouse)	541
MESD_MOUSE	Q9ERE7	reviewed	MESD_MOUSE	LRP chaperone MESD (LDLR chaperone MESD) (Mesoderm development candidate 2) (Mesoderm development protein)	Mesd Mesdc2	Mus musculus (Mouse)	224
GSTK1_MOUSE	Q9DCM2	reviewed	GSTK1_MOUSE	Glutathione S-transferase kappa 1 (EC 2.5.1.18) (GST 13-13) (GST class-kappa) (GSTK1-1) (mGSTK1) (Glutathione S-transferase subunit 13)	Gstk1	Mus musculus (Mouse)	226
PRDX6_MOUSE	O08709	reviewed	PRDX6_MOUSE	Peroxiredoxin-6 (EC 1.11.1.27) (1-Cys peroxiredoxin) (1-Cys PRX) (Acidic calcium-independent phospholipase A2) (aiPLA2) (EC 3.1.1.4) (Antioxidant protein 2) (Glutathione-dependent peroxiredoxin) (Lysophosphatidylcholine acyltransferase 5) (LPC acyltransferase 5) (LPCAT-5) (Lyso-PC acyltransferase 5) (EC 2.3.1.23) (Non-selenium glutathione peroxidase) (NSGPx)	Prdx6 Aop2 Ltw4 Prdx5	Mus musculus (Mouse)	224
SRRM1_MOUSE	Q52KI8	reviewed	SRRM1_MOUSE	Serine/arginine repetitive matrix protein 1 (Plenty-of-prolines 101)	Srrm1 Pop101	Mus musculus (Mouse)	946
TMEDA_MOUSE	Q9D1D4	reviewed	TMEDA_MOUSE	Transmembrane emp24 domain-containing protein 10 (Protein Tmed10) (21 kDa transmembrane-trafficking protein) (Transmembrane protein Tmp21) (p24 family protein delta-1) (p24delta1)	Tmed10 Tmp21	Mus musculus (Mouse)	219
RL7_MOUSE	P14148	reviewed	RL7_MOUSE	Large ribosomal subunit protein uL30 (60S ribosomal protein L7)	Rpl7	Mus musculus (Mouse)	270
TSGA8_MOUSE	Q9JJL0	reviewed	TSGA8_MOUSE	Testis-specific gene A8 protein (Haploid-specific alanine-rich acidic protein located on chromosome X) (Halap-x)	Tsga8 Halapx	Mus musculus (Mouse)	238
ZN292_MOUSE	Q9Z2U2	reviewed	ZN292_MOUSE	Zinc finger protein 292 (Zinc finger protein 15) (Zfp-15)	Zfp292 Zfp15	Mus musculus (Mouse)	2698
CAP1_MOUSE	P40124	reviewed	CAP1_MOUSE	Adenylyl cyclase-associated protein 1 (CAP 1)	Cap1 Cap	Mus musculus (Mouse)	474
UBR5_MOUSE	Q80TP3	reviewed	UBR5_MOUSE	E3 ubiquitin-protein ligase UBR5 (EC 2.3.2.26) (E3 ubiquitin-protein ligase, HECT domain-containing 1) (HECT-type E3 ubiquitin transferase UBR5) (Hyperplastic discs protein homolog)	Ubr5 Edd Edd1 Kiaa0896	Mus musculus (Mouse)	2792
STK10_MOUSE	O55098	reviewed	STK10_MOUSE	Serine/threonine-protein kinase 10 (EC 2.7.11.1) (Lymphocyte-oriented kinase)	Stk10 Lok	Mus musculus (Mouse)	966
EFTU_MOUSE	Q8BFR5	reviewed	EFTU_MOUSE	Elongation factor Tu, mitochondrial	Tufm	Mus musculus (Mouse)	452
S23IP_MOUSE	Q6NZC7	reviewed	S23IP_MOUSE	SEC23-interacting protein	Sec23ip	Mus musculus (Mouse)	998
DBLOH_MOUSE	Q9JIQ3	reviewed	DBLOH_MOUSE	Diablo IAP-binding mitochondrial protein (Diablo homolog, mitochondrial) (Direct IAP-binding protein with low pI) (Second mitochondria-derived activator of caspase) (Smac) [Cleaved into: Diablo IAP-binding mitochondrial protein, cleaved form]	Diablo Smac	Mus musculus (Mouse)	237
SETBP_MOUSE	Q9Z180	reviewed	SETBP_MOUSE	SET-binding protein (SEB)	Setbp1 Kiaa0437	Mus musculus (Mouse)	1582
ATM_MOUSE	Q62388	reviewed	ATM_MOUSE	Serine-protein kinase ATM (EC 2.7.11.1) (Ataxia telangiectasia mutated homolog) (A-T mutated homolog)	Atm	Mus musculus (Mouse)	3066
SDHA_MOUSE	Q8K2B3	reviewed	SDHA_MOUSE	Succinate dehydrogenase [ubiquinone] flavoprotein subunit, mitochondrial (EC 1.3.5.1) (Flavoprotein subunit of complex II) (Fp)	Sdha	Mus musculus (Mouse)	664
RYR2_MOUSE	E9Q401	reviewed	RYR2_MOUSE	Ryanodine receptor 2 (RYR-2) (RyR2) (Cardiac muscle ryanodine receptor) (Cardiac muscle ryanodine receptor-calcium release channel) (Type 2 ryanodine receptor)	Ryr2	Mus musculus (Mouse)	4966
PHB2_MOUSE	O35129	reviewed	PHB2_MOUSE	Prohibitin-2 (B-cell receptor-associated protein BAP37) (Repressor of estrogen receptor activity)	Phb2 Bap Bcap37 Rea	Mus musculus (Mouse)	299
ADT2_MOUSE	P51881	reviewed	ADT2_MOUSE	ADP/ATP translocase 2 (ADP,ATP carrier protein 2) (Adenine nucleotide translocator 2) (ANT 2) (Solute carrier family 25 member 5) [Cleaved into: ADP/ATP translocase 2, N-terminally processed]	Slc25a5 Aac2 Ant2	Mus musculus (Mouse)	298
RB11A_MOUSE	P62492	reviewed	RB11A_MOUSE	Ras-related protein Rab-11A (Rab-11) (EC 3.6.5.2)	Rab11a Rab11	Mus musculus (Mouse)	216
LDHA_MOUSE	P06151	reviewed	LDHA_MOUSE	L-lactate dehydrogenase A chain (LDH-A) (EC 1.1.1.27) (LDH muscle subunit) (LDH-M)	Ldha Ldh-1 Ldh1	Mus musculus (Mouse)	332
ROP1_MOUSE	Q9ESG2	reviewed	ROP1_MOUSE	Ropporin-1 (Rhophilin-associated 'oppo' protein) (Rhophilin-associated protein 1)	Ropn1	Mus musculus (Mouse)	212
PCNT_MOUSE	P48725	reviewed	PCNT_MOUSE	Pericentrin	Pcnt Pcnt2	Mus musculus (Mouse)	2898
RALYL_MOUSE	Q8BTF8	reviewed	RALYL_MOUSE	RNA-binding Raly-like protein	Ralyl	Mus musculus (Mouse)	293
MPH6_MOUSE	Q9D1Q1	reviewed	MPH6_MOUSE	M-phase phosphoprotein 6	Mphosph6	Mus musculus (Mouse)	161
EFCB5_MOUSE	A0JP43	reviewed	EFCB5_MOUSE	EF-hand calcium-binding domain-containing protein 5	Efcab5	Mus musculus (Mouse)	1406
PCGF1_MOUSE	Q8R023	reviewed	PCGF1_MOUSE	Polycomb group RING finger protein 1 (Nervous system Polycomb-1) (NSPc1) (RING finger protein 68)	Pcgf1 Nspc1 Rnf68	Mus musculus (Mouse)	259
MAP1B_MOUSE	P14873	reviewed	MAP1B_MOUSE	Microtubule-associated protein 1B (MAP-1B) (MAP1(X)) (MAP1.2) [Cleaved into: MAP1B heavy chain; MAP1 light chain LC1]	Map1b Mtap1b Mtap5	Mus musculus (Mouse)	2464
MTG16_MOUSE	O54972	reviewed	MTG16_MOUSE	Protein CBFA2T3 (Eight twenty one protein 2) (MTG8-related protein 2) (Protein ETO-2)	Cbfa2t3 Cbfa2t3h Mtgr2	Mus musculus (Mouse)	620
SHOT1_MOUSE	Q8K2Q9	reviewed	SHOT1_MOUSE	Shootin-1 (Shootin1)	Shtn1 Kiaa1598	Mus musculus (Mouse)	631
AT1A1_MOUSE	Q8VDN2	reviewed	AT1A1_MOUSE	Sodium/potassium-transporting ATPase subunit alpha-1 (Na(+)/K(+) ATPase alpha-1 subunit) (EC 7.2.2.13) (Sodium pump subunit alpha-1)	Atp1a1	Mus musculus (Mouse)	1023
H3C_MOUSE	P02301	reviewed	H3C_MOUSE	Histone H3.3C (Embryonic)	H3-5 Gm14384 H3f3c	Mus musculus (Mouse)	136
KI3L1_MOUSE	P83555	reviewed	KI3L1_MOUSE	Killer cell immunoglobulin-like receptor 3DL1 (CD antigen CD158e)	Kir3dl1	Mus musculus (Mouse)	432
VIP2_MOUSE	Q6ZQB6	reviewed	VIP2_MOUSE	Inositol hexakisphosphate and diphosphoinositol-pentakisphosphate kinase 2 (EC 2.7.4.24) (Diphosphoinositol pentakisphosphate kinase 2) (Histidine acid phosphatase domain-containing protein 1) (InsP6 and PP-IP5 kinase 2) (VIP1 homolog 2) (mmVIP2)	Ppip5k2 Hisppd1 Kiaa0433 Vip2	Mus musculus (Mouse)	1129
LRIQ3_MOUSE	Q14DL3	reviewed	LRIQ3_MOUSE	Leucine-rich repeat and IQ domain-containing protein 3 (Leucine-rich repeat-containing protein 44)	Lrriq3 Lrrc44	Mus musculus (Mouse)	633
ESPL1_MOUSE	P60330	reviewed	ESPL1_MOUSE	Separin (EC 3.4.22.49) (Caspase-like protein ESPL1) (Extra spindle poles-like 1 protein) (Separase)	Espl1 Esp1 Kiaa0165	Mus musculus (Mouse)	2118
SAHH2_MOUSE	Q80SW1	reviewed	SAHH2_MOUSE	S-adenosylhomocysteine hydrolase-like protein 1 (IP3R-binding protein released with inositol 1,4,5-trisphosphate) (Putative adenosylhomocysteinase 2) (S-adenosyl-L-homocysteine hydrolase 2) (AdoHcyase 2)	Ahcyl1 Irbit	Mus musculus (Mouse)	530
EHD1_MOUSE	Q9WVK4	reviewed	EHD1_MOUSE	EH domain-containing protein 1 (PAST homolog 1) (mPAST1)	Ehd1 Past1	Mus musculus (Mouse)	534
CK5P2_MOUSE	Q8K389	reviewed	CK5P2_MOUSE	CDK5 regulatory subunit-associated protein 2 (CDK5 activator-binding protein C48)	Cdk5rap2 Kiaa1633	Mus musculus (Mouse)	1822
SUN2_MOUSE	Q8BJS4	reviewed	SUN2_MOUSE	SUN domain-containing protein 2 (Protein unc-84 homolog B) (Sad1/unc-84 protein-like 2)	Sun2 Unc84b	Mus musculus (Mouse)	731
DDX46_MOUSE	Q569Z5	reviewed	DDX46_MOUSE	Probable ATP-dependent RNA helicase DDX46 (EC 3.6.4.13) (DEAD box protein 46)	Ddx46 Kiaa0801	Mus musculus (Mouse)	1032
FRPD1_MOUSE	A2AKB4	reviewed	FRPD1_MOUSE	FERM and PDZ domain-containing protein 1	Frmpd1 Kiaa0967	Mus musculus (Mouse)	1549
DEN2A_MOUSE	Q8C4S8	reviewed	DEN2A_MOUSE	DENN domain-containing protein 2A	Dennd2a	Mus musculus (Mouse)	1000
UT14B_MOUSE	Q6EJB6	reviewed	UT14B_MOUSE	U3 small nucleolar RNA-associated protein 14 homolog B (Juvenile spermatogonial depletion protein)	Utp14b Jsd	Mus musculus (Mouse)	756
EPHA6_MOUSE	Q62413	reviewed	EPHA6_MOUSE	Ephrin type-A receptor 6 (EC 2.7.10.1) (EPH homology kinase 2) (EHK-2)	Epha6 Ehk-2 Ehk2	Mus musculus (Mouse)	1035
MAP1A_MOUSE	Q9QYR6	reviewed	MAP1A_MOUSE	Microtubule-associated protein 1A (MAP-1A) [Cleaved into: MAP1A heavy chain; MAP1 light chain LC2]	Map1a Mtap1 Mtap1a	Mus musculus (Mouse)	2776
FANCI_MOUSE	Q8K368	reviewed	FANCI_MOUSE	Fanconi anemia group I protein homolog (Protein FACI)	Fanci	Mus musculus (Mouse)	1330
UBA1_MOUSE	Q02053	reviewed	UBA1_MOUSE	Ubiquitin-like modifier-activating enzyme 1 (EC 6.2.1.45) (Ubiquitin-activating enzyme E1) (Ubiquitin-activating enzyme E1 X) (Ubiquitin-like modifier-activating enzyme 1 X)	Uba1 Sbx Ube1 Ube1ax Ube1x	Mus musculus (Mouse)	1058
TCP4_MOUSE	P11031	reviewed	TCP4_MOUSE	Activated RNA polymerase II transcriptional coactivator p15 (Positive cofactor 4) (PC4) (SUB1 homolog) (Single-stranded DNA-binding protein p9) (p14)	Sub1 Pc4 Rpo2tc1	Mus musculus (Mouse)	127
RS5_MOUSE	P97461	reviewed	RS5_MOUSE	Small ribosomal subunit protein uS7 (40S ribosomal protein S5) [Cleaved into: Small ribosomal subunit protein uS7, N-terminally processed]	Rps5	Mus musculus (Mouse)	204
DGKH_MOUSE	D3YXJ0	reviewed	DGKH_MOUSE	Diacylglycerol kinase eta (DAG kinase eta) (EC 2.7.1.107) (Diglyceride kinase eta) (DGK-eta)	Dgkh	Mus musculus (Mouse)	1211
DEND3_MOUSE	A2RT67	reviewed	DEND3_MOUSE	DENN domain-containing protein 3	Dennd3 Kiaa0870	Mus musculus (Mouse)	1274
WDR76_MOUSE	A6PWY4	reviewed	WDR76_MOUSE	WD repeat-containing protein 76	Wdr76	Mus musculus (Mouse)	622
ZCPW1_MOUSE	Q6IR42	reviewed	ZCPW1_MOUSE	Zinc finger CW-type PWWP domain protein 1	Zcwpw1 Gm1053	Mus musculus (Mouse)	630
TTF2_MOUSE	Q5NC05	reviewed	TTF2_MOUSE	Transcription termination factor 2 (EC 3.6.4.-) (RNA polymerase II termination factor) (Transcription release factor 2)	Ttf2	Mus musculus (Mouse)	1138
KMT5A_MOUSE	Q2YDW7	reviewed	KMT5A_MOUSE	N-lysine methyltransferase KMT5A (EC 2.1.1.-) (H4-K20-HMTase KMT5A) (Histone-lysine N-methyltransferase KMT5A) (EC 2.1.1.361) (Lysine-specific methylase 5A) (PR/SET domain-containing protein 07) (PR-Set7) (PR/SET07) (SET domain-containing protein 8)	Kmt5a Setd8	Mus musculus (Mouse)	349
I12R1_MOUSE	Q60837	reviewed	I12R1_MOUSE	Interleukin-12 receptor subunit beta-1 (IL-12 receptor subunit beta-1) (IL-12R subunit beta-1) (IL-12R-beta-1) (IL-12 receptor beta component) (CD antigen CD212)	Il12rb1 Il12rb	Mus musculus (Mouse)	738
GRDN_MOUSE	Q5SNZ0	reviewed	GRDN_MOUSE	Girdin (Akt phosphorylation enhancer) (APE) (Coiled-coil domain-containing protein 88A) (G alpha-interacting vesicle-associated protein) (GIV) (Girders of actin filament) (Hook-related protein 1) (HkRP1)	Ccdc88a Grdn Kiaa1212	Mus musculus (Mouse)	1873
RL15_MOUSE	Q9CZM2	reviewed	RL15_MOUSE	Large ribosomal subunit protein eL15 (60S ribosomal protein L15)	Rpl15	Mus musculus (Mouse)	204
MED13_MOUSE	Q5SWW4	reviewed	MED13_MOUSE	Mediator of RNA polymerase II transcription subunit 13 (Thyroid hormone receptor-associated protein 1) (Thyroid hormone receptor-associated protein complex 240 kDa component) (Trap240)	Med13 Kiaa0593 Thrap1 Trap240	Mus musculus (Mouse)	2171
DYH12_MOUSE	Q3V0Q1	reviewed	DYH12_MOUSE	Dynein axonemal heavy chain 12 (Axonemal beta dynein heavy chain 12) (Axonemal dynein heavy chain 12-like protein) (Axonemal dynein heavy chain 7-like protein) (Ciliary dynein heavy chain 12)	Dnah12 Dnah12l Dnah7l Dnahc12 Dnahc7l	Mus musculus (Mouse)	3086
KI16B_MOUSE	B1AVY7	reviewed	KI16B_MOUSE	Kinesin-like protein KIF16B	Kif16b Kiaa1590	Mus musculus (Mouse)	1312
CING_MOUSE	P59242	reviewed	CING_MOUSE	Cingulin	Cgn Kiaa1319	Mus musculus (Mouse)	1191
DZIP3_MOUSE	Q7TPV2	reviewed	DZIP3_MOUSE	E3 ubiquitin-protein ligase DZIP3 (EC 2.3.2.27) (DAZ-interacting protein 3 homolog) (RING-type E3 ubiquitin transferase DZIP3)	Dzip3 Kiaa0675	Mus musculus (Mouse)	1204
WAPL_MOUSE	Q65Z40	reviewed	WAPL_MOUSE	Wings apart-like protein homolog (Dioxin-inducible factor 2) (DIF-2) (WAPL cohesin release factor)	Wapl Kiaa0261 Wapal	Mus musculus (Mouse)	1200
SMCA1_MOUSE	Q6PGB8	reviewed	SMCA1_MOUSE	Probable global transcription activator SNF2L1 (EC 3.6.4.-) (ATP-dependent helicase SMARCA1) (DNA-dependent ATPase SNF2L) (Nucleosome-remodeling factor subunit SNF2L) (SWI/SNF-related matrix-associated actin-dependent regulator of chromatin subfamily A member 1)	Smarca1 Snf2l	Mus musculus (Mouse)	1046
UN45B_MOUSE	Q8CGY6	reviewed	UN45B_MOUSE	Protein unc-45 homolog B (Unc-45B)	Unc45b Cmya4	Mus musculus (Mouse)	931
SF3A1_MOUSE	Q8K4Z5	reviewed	SF3A1_MOUSE	Splicing factor 3A subunit 1 (SF3a120)	Sf3a1	Mus musculus (Mouse)	791
RAI1_MOUSE	Q61818	reviewed	RAI1_MOUSE	Retinoic acid-induced protein 1	Rai1 Kiaa1820	Mus musculus (Mouse)	1889
US6NL_MOUSE	Q80XC3	reviewed	US6NL_MOUSE	USP6 N-terminal-like protein	Usp6nl Kiaa0019	Mus musculus (Mouse)	819
EIF3H_MOUSE	Q91WK2	reviewed	EIF3H_MOUSE	Eukaryotic translation initiation factor 3 subunit H (eIF3h) (Eukaryotic translation initiation factor 3 subunit 3) (eIF-3-gamma) (eIF3 p40 subunit)	Eif3h Eif3s3	Mus musculus (Mouse)	352
CLK1_MOUSE	P22518	reviewed	CLK1_MOUSE	Dual specificity protein kinase CLK1 (EC 2.7.12.1) (CDC-like kinase 1) (Protein kinase STY)	Clk1 Clk Sty	Mus musculus (Mouse)	483
Q6KB66-1	Q6KB66	reviewed	K2C80_HUMAN	Keratin, type II cytoskeletal 80 (Cytokeratin-80) (CK-80) (Keratin-80) (K80) (Type-II keratin Kb20)	KRT80 KB20	Homo sapiens (Human)	452
TULP4_MOUSE	Q9JIL5	reviewed	TULP4_MOUSE	Tubby-related protein 4 (Tubby superfamily protein) (Tubby-like protein 4)	Tulp4 Tusp	Mus musculus (Mouse)	1547
FLNA_MOUSE	Q8BTM8	reviewed	FLNA_MOUSE	Filamin-A (FLN-A) (Actin-binding protein 280) (ABP-280) (Alpha-filamin) (Endothelial actin-binding protein) (Filamin-1) (Non-muscle filamin)	Flna Fln Fln1	Mus musculus (Mouse)	2647
CCD93_MOUSE	Q7TQK5	reviewed	CCD93_MOUSE	Coiled-coil domain-containing protein 93	Ccdc93	Mus musculus (Mouse)	629
LIMD2_MOUSE	Q8BGB5	reviewed	LIMD2_MOUSE	LIM domain-containing protein 2	Limd2	Mus musculus (Mouse)	128
SCNAA_MOUSE	Q6QIY3	reviewed	SCNAA_MOUSE	Sodium channel protein type 10 subunit alpha (Peripheral nerve sodium channel 3) (PN3) (Sensory neuron sodium channel) (Sodium channel protein type X subunit alpha) (Voltage-gated sodium channel subunit alpha Nav1.8)	Scn10a Sns	Mus musculus (Mouse)	1958
AMOL1_MOUSE	Q9D4H4	reviewed	AMOL1_MOUSE	Angiomotin-like protein 1 (junction-enriched and -associated protein) (JEAP)	Amotl1	Mus musculus (Mouse)	968
Q2KJ83	Q2KJ83	reviewed	CBPN_BOVIN	Carboxypeptidase N catalytic chain (CPN) (EC 3.4.17.3) (Carboxypeptidase N polypeptide 1) (Carboxypeptidase N small subunit)	CPN1	Bos taurus (Bovine)	462
CLPX_MOUSE	Q9JHS4	reviewed	CLPX_MOUSE	ATP-dependent Clp protease ATP-binding subunit clpX-like, mitochondrial	Clpx	Mus musculus (Mouse)	634
EHBP1_MOUSE	Q69ZW3	reviewed	EHBP1_MOUSE	EH domain-binding protein 1	Ehbp1 Kiaa0903	Mus musculus (Mouse)	1231
DLG5_MOUSE	E9Q9R9	reviewed	DLG5_MOUSE	Disks large homolog 5	Dlg5	Mus musculus (Mouse)	1921
EMAL5_MOUSE	Q8BQM8	reviewed	EMAL5_MOUSE	Echinoderm microtubule-associated protein-like 5 (EMAP-5)	Eml5	Mus musculus (Mouse)	1977
AMPL_MOUSE	Q9CPY7	reviewed	AMPL_MOUSE	Cytosol aminopeptidase (EC 3.4.11.1) (Cysteinylglycine-S-conjugate dipeptidase) (EC 3.4.13.23) (Leucine aminopeptidase 3) (LAP-3) (Leucyl aminopeptidase) (Peptidase S) (Proline aminopeptidase) (EC 3.4.11.5) (Prolyl aminopeptidase)	Lap3 Lapep	Mus musculus (Mouse)	519
DIDO1_MOUSE	Q8C9B9	reviewed	DIDO1_MOUSE	Death-inducer obliterator 1 (DIO-1) (Death-associated transcription factor 1) (DATF-1)	Dido1 Datf1 Dio1	Mus musculus (Mouse)	2256
PDS5B_MOUSE	Q4VA53	reviewed	PDS5B_MOUSE	Sister chromatid cohesion protein PDS5 homolog B (Androgen-induced proliferation inhibitor) (Androgen-induced prostate proliferative shutoff-associated protein AS3)	Pds5b Aprin As3 Kiaa0979	Mus musculus (Mouse)	1446
CCD66_MOUSE	Q6NS45	reviewed	CCD66_MOUSE	Coiled-coil domain-containing protein 66	Ccdc66	Mus musculus (Mouse)	935
ERLN1_MOUSE	Q91X78	reviewed	ERLN1_MOUSE	Erlin-1 (Endoplasmic reticulum lipid raft-associated protein 1) (Protein KE04 homolog) (Stomatin-prohibitin-flotillin-HflC/K domain-containing protein 1) (SPFH domain-containing protein 1)	Erlin1 Keo4 Spfh1	Mus musculus (Mouse)	348
VIGLN_MOUSE	Q8VDJ3	reviewed	VIGLN_MOUSE	Vigilin (High density lipoprotein-binding protein) (HDL-binding protein)	Hdlbp	Mus musculus (Mouse)	1268
HERC2_MOUSE	Q4U2R1	reviewed	HERC2_MOUSE	E3 ubiquitin-protein ligase HERC2 (EC 2.3.2.26) (HECT domain and RCC1-like domain-containing protein 2) (HECT-type E3 ubiquitin transferase HERC2)	Herc2 Jdf2 Kiaa0393 Rjs	Mus musculus (Mouse)	4836
5NTC_MOUSE	Q3V1L4	reviewed	5NTC_MOUSE	Cytosolic purine 5'-nucleotidase (EC 3.1.3.5) (EC 3.1.3.99) (Cytosolic nucleoside phosphotransferase 5'N) (EC 2.7.1.77)	Nt5c2	Mus musculus (Mouse)	560
RL36A_MOUSE	P83882	reviewed	RL36A_MOUSE	Large ribosomal subunit protein eL42 (60S ribosomal protein L36a) (60S ribosomal protein L44)	Rpl36a Rpl44	Mus musculus (Mouse)	106
RPC2_MOUSE	P59470	reviewed	RPC2_MOUSE	DNA-directed RNA polymerase III subunit RPC2 (RNA polymerase III subunit C2) (EC 2.7.7.6) (C128) (DNA-directed RNA polymerase III 127.6 kDa polypeptide) (DNA-directed RNA polymerase III subunit B)	Polr3b	Mus musculus (Mouse)	1133
SLAI1_MOUSE	Q68FF7	reviewed	SLAI1_MOUSE	SLAIN motif-containing protein 1	Slain1	Mus musculus (Mouse)	579
RHGBA_MOUSE	Q80Y19	reviewed	RHGBA_MOUSE	Rho GTPase-activating protein 11A (Rho-type GTPase-activating protein 11A)	Arhgap11a Kiaa0013	Mus musculus (Mouse)	987
L2GL2_MOUSE	Q3TJ91	reviewed	L2GL2_MOUSE	LLGL scribble cell polarity complex component 2 (Lethal giant larvae-like protein 2) (Lethal(2) giant larvae protein homolog 2)	Llgl2 Llglh2	Mus musculus (Mouse)	1027
DZIP1_MOUSE	Q8BMD2	reviewed	DZIP1_MOUSE	Cilium assembly protein DZIP1 (DAZ-interacting protein 1 homolog) (DAZ-interacting zinc finger protein 1)	Dzip1 Kiaa0996	Mus musculus (Mouse)	852
ABCA3_MOUSE	Q8R420	reviewed	ABCA3_MOUSE	Phospholipid-transporting ATPase ABCA3 (EC 7.6.2.1) (ATP-binding cassette sub-family A member 3) (Xenobiotic-transporting ATPase ABCA3) (EC 7.6.2.2) [Cleaved into: 150 Kda mature form]	Abca3	Mus musculus (Mouse)	1704
BAZ1B_MOUSE	Q9Z277	reviewed	BAZ1B_MOUSE	Tyrosine-protein kinase BAZ1B (EC 2.7.10.2) (Bromodomain adjacent to zinc finger domain protein 1B) (Williams syndrome transcription factor homolog) (Williams-Beuren syndrome chromosomal region 9 protein homolog)	Baz1b Wbscr9 Wstf	Mus musculus (Mouse)	1479
DNAI3_MOUSE	B2RY71	reviewed	DNAI3_MOUSE	Dynein axonemal intermediate chain 3 (WD repeat-containing protein 63)	Dnai3 Wdr63	Mus musculus (Mouse)	923
H12_MOUSE	P15864	reviewed	H12_MOUSE	Histone H1.2 (H1 VAR.1) (H1c)	H1-2 H1f2 Hist1h1c	Mus musculus (Mouse)	212
TRRAP_MOUSE	Q80YV3	reviewed	TRRAP_MOUSE	Transformation/transcription domain-associated protein (Tra1 homolog)	Trrap	Mus musculus (Mouse)	2565
CAPS2_MOUSE	Q8BYR5	reviewed	CAPS2_MOUSE	Calcium-dependent secretion activator 2 (Calcium-dependent activator protein for secretion 2) (CAPS-2)	Cadps2 Caps2	Mus musculus (Mouse)	1297
TEKT5_MOUSE	G5E8A8	reviewed	TEKT5_MOUSE	Tektin-5	Tekt5	Mus musculus (Mouse)	557
RPA1_MOUSE	O35134	reviewed	RPA1_MOUSE	DNA-directed RNA polymerase I subunit RPA1 (RNA polymerase I subunit A1) (EC 2.7.7.6) (DNA-directed RNA polymerase I largest subunit) (DNA-directed RNA polymerase I subunit A) (RNA polymerase I 194 kDa subunit) (RPA194)	Polr1a Rpa1 Rpo1-4	Mus musculus (Mouse)	1717
NFX1_MOUSE	B1AY10	reviewed	NFX1_MOUSE	Transcriptional repressor NF-X1 (m-Nfx.1) (EC 2.3.2.-) (Nuclear transcription factor, X box-binding protein 1)	Nfx1	Mus musculus (Mouse)	1114
SCOT1_MOUSE	Q9D0K2	reviewed	SCOT1_MOUSE	Succinyl-CoA:3-ketoacid coenzyme A transferase 1, mitochondrial (SCOT) (EC 2.8.3.5) (3-oxoacid CoA-transferase 1) (Somatic-type succinyl-CoA:3-oxoacid CoA-transferase) (SCOT-s) (Succinyl-CoA:3-oxoacid CoA transferase)	Oxct1 Oxct Scot	Mus musculus (Mouse)	520
CTNA1_MOUSE	P26231	reviewed	CTNA1_MOUSE	Catenin alpha-1 (102 kDa cadherin-associated protein) (Alpha E-catenin) (CAP102)	Ctnna1 Catna1	Mus musculus (Mouse)	906
KCNQ2_MOUSE	Q9Z351	reviewed	KCNQ2_MOUSE	Potassium voltage-gated channel subfamily KQT member 2 (KQT-like 2) (Potassium channel subunit alpha KvLQT2) (Voltage-gated potassium channel subunit Kv7.2)	Kcnq2 Kqt2	Mus musculus (Mouse)	759
PLVAP_MOUSE	Q91VC4	reviewed	PLVAP_MOUSE	Plasmalemma vesicle-associated protein (MECA-32 antigen) (Plasmalemma vesicle protein 1) (PV-1)	Plvap Pv1	Mus musculus (Mouse)	438
XPO2_MOUSE	Q9ERK4	reviewed	XPO2_MOUSE	Exportin-2 (Exp2) (Chromosome segregation 1-like protein) (Importin-alpha re-exporter)	Cse1l Xpo2	Mus musculus (Mouse)	971
SPTB2_MOUSE	Q62261	reviewed	SPTB2_MOUSE	Spectrin beta chain, non-erythrocytic 1 (Beta-II spectrin) (Embryonic liver fodrin) (Fodrin beta chain)	Sptbn1 Elf Spnb-2 Spnb2 Sptb2	Mus musculus (Mouse)	2363
MYO5B_MOUSE	P21271	reviewed	MYO5B_MOUSE	Unconventional myosin-Vb	Myo5b Kiaa1119	Mus musculus (Mouse)	1818
LARP1_MOUSE	Q6ZQ58	reviewed	LARP1_MOUSE	La-related protein 1 (La ribonucleoprotein domain family member 1)	Larp1 Kiaa0731 Larp	Mus musculus (Mouse)	1072
INT6_MOUSE	Q6PCM2	reviewed	INT6_MOUSE	Integrator complex subunit 6 (Int6) (DBI-1) (Protein DDX26)	Ints6 Dbi1 Ddx26	Mus musculus (Mouse)	883
MED14_MOUSE	A2ABV5	reviewed	MED14_MOUSE	Mediator of RNA polymerase II transcription subunit 14 (Cofactor required for Sp1 transcriptional activation subunit 2) (CRSP complex subunit 2) (Mediator complex subunit 14) (Thyroid hormone receptor-associated protein complex 170 kDa component) (Trap170)	Med14 Crsp2 Gm641 Trap170	Mus musculus (Mouse)	1459
SMKZ_MOUSE	Q8C0N0	reviewed	SMKZ_MOUSE	Sperm motility kinase Z (EC 2.7.11.1)	Gm4922	Mus musculus (Mouse)	497
SPT2_MOUSE	Q68FG3	reviewed	SPT2_MOUSE	Protein SPT2 homolog (SPT2 domain-containing protein 1)	Spty2d1	Mus musculus (Mouse)	682
BRWD1_MOUSE	Q921C3	reviewed	BRWD1_MOUSE	Bromodomain and WD repeat-containing protein 1 (WD repeat-containing protein 9)	Brwd1 Wdr9	Mus musculus (Mouse)	2304
GCN1_MOUSE	E9PVA8	reviewed	GCN1_MOUSE	Stalled ribosome sensor GCN1 (GCN1 eIF-2-alpha kinase activator homolog) (GCN1-like protein 1) (General control of amino-acid synthesis 1-like protein 1) (Translational activator GCN1)	Gcn1 Gcn1l1	Mus musculus (Mouse)	2671
HELZ2_MOUSE	E9QAM5	reviewed	HELZ2_MOUSE	3'-5' exoribonuclease HELZ2 (EC 3.1.13.1) (ATP-dependent RNA helicase PRIC285) (EC 3.6.4.13) (PPAR-gamma DNA-binding domain-interacting protein 1) (PDIP1) (PPAR-gamma DBD-interacting protein 1)	Helz2	Mus musculus (Mouse)	2947
RN19B_MOUSE	A2A7Q9	reviewed	RN19B_MOUSE	E3 ubiquitin-protein ligase RNF19B (EC 2.3.2.31) (IBR domain-containing protein 3) (Natural killer lytic-associated molecule) (RING finger protein 19B)	Rnf19b Ibrdc3 Nklam	Mus musculus (Mouse)	732
M4K1_MOUSE	P70218	reviewed	M4K1_MOUSE	Mitogen-activated protein kinase kinase kinase kinase 1 (EC 2.7.11.1) (Hematopoietic progenitor kinase) (HPK) (MAPK/ERK kinase kinase kinase 1) (MEK kinase kinase 1) (MEKKK 1)	Map4k1 Hpk1	Mus musculus (Mouse)	827
CMYA5_MOUSE	Q70KF4	reviewed	CMYA5_MOUSE	Cardiomyopathy-associated protein 5 (Heart and skeletal muscle-specific and sprouty domain-containing) (Myospryn) (Stretch-response protein 553) (Stretch-responsive fibronectin protein type 3) (TRIM-like protein)	Cmya5 Sr553 Srfsd Tims	Mus musculus (Mouse)	3739
ANR26_MOUSE	Q811D2	reviewed	ANR26_MOUSE	Ankyrin repeat domain-containing protein 26	Ankrd26 Kiaa1074	Mus musculus (Mouse)	1581
PA24B_MOUSE	P0C871	reviewed	PA24B_MOUSE	Cytosolic phospholipase A2 beta (cPLA2-beta) (EC 3.1.1.4) (Lysophospholipase A1 group IVB) (EC 3.1.1.5) (Phospholipase A2 group IVB)	Pla2g4b	Mus musculus (Mouse)	782
TULP1_MOUSE	Q9Z273	reviewed	TULP1_MOUSE	Tubby-related protein 1 (Tubby-like protein 1)	Tulp1	Mus musculus (Mouse)	543
GON4L_MOUSE	Q9DB00	reviewed	GON4L_MOUSE	GON-4-like protein (GON-4 homolog)	Gon4l Gon4 Kiaa1606	Mus musculus (Mouse)	2260
TM87A_MOUSE	Q8BXN9	reviewed	TM87A_MOUSE	Transmembrane protein 87A (Elkin1)	Tmem87a	Mus musculus (Mouse)	555
PHLP1_MOUSE	Q8CHE4	reviewed	PHLP1_MOUSE	PH domain leucine-rich repeat-containing protein phosphatase 1 (EC 3.1.3.16) (Pleckstrin homology domain-containing family E member 1) (PH domain-containing family E member 1) (Suprachiasmatic nucleus circadian oscillatory protein)	Phlpp1 Kiaa0606 Phlpp Plekhe1 Scop	Mus musculus (Mouse)	1687
DNMT1_MOUSE	P13864	reviewed	DNMT1_MOUSE	DNA (cytosine-5)-methyltransferase 1 (Dnmt1) (Met-1) (EC 2.1.1.37) (DNA methyltransferase MmuI) (DNA MTase MmuI) (M.MmuI) (MCMT)	Dnmt1 Dnmt Met1 Uim	Mus musculus (Mouse)	1620
NINL_MOUSE	Q6ZQ12	reviewed	NINL_MOUSE	Ninein-like protein	Ninl Kiaa0980 Nlp	Mus musculus (Mouse)	1394
NCAM2_MOUSE	O35136	reviewed	NCAM2_MOUSE	Neural cell adhesion molecule 2 (N-CAM-2) (NCAM-2) (Neural cell adhesion molecule RB-8) (R4B12)	Ncam2 Ocam Rncam	Mus musculus (Mouse)	837
DHX30_MOUSE	Q99PU8	reviewed	DHX30_MOUSE	ATP-dependent RNA helicase DHX30 (EC 3.6.4.13) (DEAH box protein 30)	Dhx30 Helg	Mus musculus (Mouse)	1217
ZN706_MOUSE	Q9D115	reviewed	ZN706_MOUSE	Zinc finger protein 706	Znf706 Zfp706	Mus musculus (Mouse)	76
JARD2_MOUSE	Q62315	reviewed	JARD2_MOUSE	Protein Jumonji (Jumonji/ARID domain-containing protein 2)	Jarid2 Jmj	Mus musculus (Mouse)	1234
TOP2B_MOUSE	Q64511	reviewed	TOP2B_MOUSE	DNA topoisomerase 2-beta (EC 5.6.2.2) (DNA topoisomerase II, beta isozyme)	Top2b	Mus musculus (Mouse)	1612
RS6_MOUSE	P62754	reviewed	RS6_MOUSE	Small ribosomal subunit protein eS6 (40S ribosomal protein S6) (Phosphoprotein NP33)	Rps6	Mus musculus (Mouse)	249
PARP1_MOUSE	P11103	reviewed	PARP1_MOUSE	Poly [ADP-ribose] polymerase 1 (PARP-1) (EC 2.4.2.30) (ADP-ribosyltransferase diphtheria toxin-like 1) (ARTD1) (DNA ADP-ribosyltransferase PARP1) (EC 2.4.2.-) (NAD(+) ADP-ribosyltransferase 1) (ADPRT 1) (Poly[ADP-ribose] synthase 1) (msPARP) (Protein poly-ADP-ribosyltransferase PARP1) (EC 2.4.2.-) [Cleaved into: Poly [ADP-ribose] polymerase 1, processed C-terminus (Poly [ADP-ribose] polymerase 1,…	Parp1 Adprp Adprt Adprt1	Mus musculus (Mouse)	1013
PPIA_MOUSE	P17742	reviewed	PPIA_MOUSE	Peptidyl-prolyl cis-trans isomerase A (PPIase A) (EC 5.2.1.8) (Cyclophilin A) (Cyclosporin A-binding protein) (Rotamase A) (SP18) [Cleaved into: Peptidyl-prolyl cis-trans isomerase A, N-terminally processed]	Ppia	Mus musculus (Mouse)	164
RPGR1_MOUSE	Q9EPQ2	reviewed	RPGR1_MOUSE	X-linked retinitis pigmentosa GTPase regulator-interacting protein 1 (RPGR-interacting protein 1)	Rpgrip1	Mus musculus (Mouse)	1331
RHG35_MOUSE	Q91YM2	reviewed	RHG35_MOUSE	Rho GTPase-activating protein 35 (Glucocorticoid receptor DNA-binding factor 1)	Arhgap35 Grlf1 Kiaa1722 P190A p190ARHOGAP	Mus musculus (Mouse)	1499
BIG1_MOUSE	G3X9K3	reviewed	BIG1_MOUSE	Brefeldin A-inhibited guanine nucleotide-exchange protein 1 (BIG1) (Brefeldin A-inhibited GEP 1) (ADP-ribosylation factor guanine nucleotide-exchange factor 1)	Arfgef1	Mus musculus (Mouse)	1846
LRC40_MOUSE	Q9CRC8	reviewed	LRC40_MOUSE	Leucine-rich repeat-containing protein 40	Lrrc40	Mus musculus (Mouse)	602
UN45A_MOUSE	Q99KD5	reviewed	UN45A_MOUSE	Protein unc-45 homolog A (Unc-45A) (Stromal membrane-associated protein 1) (SMAP-1)	Unc45a Smap1	Mus musculus (Mouse)	944
RBP1_MOUSE	Q62172	reviewed	RBP1_MOUSE	RalA-binding protein 1 (RalBP1) (Dinitrophenyl S-glutathione ATPase) (DNP-SG ATPase) (EC 7.6.2.2, EC 7.6.2.3) (Ral-interacting protein 1)	Ralbp1 Rip1	Mus musculus (Mouse)	648
ZN609_MOUSE	Q8BZ47	reviewed	ZN609_MOUSE	Zinc finger protein 609	Znf609 Kiaa0295 Zfp609	Mus musculus (Mouse)	1413
APC7_MOUSE	Q9WVM3	reviewed	APC7_MOUSE	Anaphase-promoting complex subunit 7 (APC7) (Cyclosome subunit 7) (Prediabetic NOD sera-reactive autoantigen)	Anapc7 Apc7	Mus musculus (Mouse)	565
CC178_MOUSE	Q8CDV0	reviewed	CC178_MOUSE	Coiled-coil domain-containing protein 178	Ccdc178	Mus musculus (Mouse)	866
LATS1_MOUSE	Q8BYR2	reviewed	LATS1_MOUSE	Serine/threonine-protein kinase LATS1 (EC 2.7.11.1) (Large tumor suppressor homolog 1) (WARTS protein kinase)	Lats1 Warts	Mus musculus (Mouse)	1129
FYV1_MOUSE	Q9Z1T6	reviewed	FYV1_MOUSE	1-phosphatidylinositol 3-phosphate 5-kinase (Phosphatidylinositol 3-phosphate 5-kinase) (EC 2.7.1.150) (FYVE finger-containing phosphoinositide kinase) (PIKfyve) (Phosphatidylinositol 3-phosphate 5-kinase type III) (PIPkin-III) (Type III PIP kinase) (Serine-protein kinase PIKFYVE) (EC 2.7.11.1) (p235)	Pikfyve Fab1 Kiaa0981 Pip5k3	Mus musculus (Mouse)	2097
ZFAT_MOUSE	Q7TS63	reviewed	ZFAT_MOUSE	Zinc finger protein ZFAT (Zinc finger protein 406)	Zfat Gm922 Zfat1 Zfp406 Znf406	Mus musculus (Mouse)	1237
PIPNA_MOUSE	P53810	reviewed	PIPNA_MOUSE	Phosphatidylinositol transfer protein alpha isoform (PI-TP-alpha) (PtdIns transfer protein alpha) (PtdInsTP alpha)	Pitpna Pitpn	Mus musculus (Mouse)	271
AF9_MOUSE	A2AM29	reviewed	AF9_MOUSE	Protein AF-9 (Myeloid/lymphoid or mixed-lineage leukemia translocated to chromosome 3 protein homolog)	Mllt3 Af9	Mus musculus (Mouse)	569
SYTL2_MOUSE	Q99N50	reviewed	SYTL2_MOUSE	Synaptotagmin-like protein 2 (Exophilin-4)	Sytl2 Slp2	Mus musculus (Mouse)	950
ZW10_MOUSE	O54692	reviewed	ZW10_MOUSE	Centromere/kinetochore protein zw10 homolog	Zw10	Mus musculus (Mouse)	779
RL38_MOUSE	Q9JJI8	reviewed	RL38_MOUSE	Large ribosomal subunit protein eL38 (60S ribosomal protein L38)	Rpl38	Mus musculus (Mouse)	70
LC7L2_MOUSE	Q7TNC4	reviewed	LC7L2_MOUSE	Putative RNA-binding protein Luc7-like 2 (CGI-74 homolog)	Luc7l2	Mus musculus (Mouse)	392
ALPK3_MOUSE	Q924C5	reviewed	ALPK3_MOUSE	Alpha-protein kinase 3 (EC 2.7.11.1) (Myocytic induction/differentiation originator) (Midori)	Alpk3 Kiaa1330	Mus musculus (Mouse)	1680
UACA_MOUSE	Q8CGB3	reviewed	UACA_MOUSE	Uveal autoantigen with coiled-coil domains and ankyrin repeats (Nuclear membrane-binding protein) (Nucling)	Uaca Kiaa1561	Mus musculus (Mouse)	1411
ERLN2_MOUSE	Q8BFZ9	reviewed	ERLN2_MOUSE	Erlin-2 (Endoplasmic reticulum lipid raft-associated protein 2) (Stomatin-prohibitin-flotillin-HflC/K domain-containing protein 2) (SPFH domain-containing protein 2)	Erlin2 Spfh2	Mus musculus (Mouse)	340
K0825_MOUSE	Q3UPC7	reviewed	K0825_MOUSE	Uncharacterized protein KIAA0825 homolog		Mus musculus (Mouse)	1272
SHP1L_MOUSE	Q3TTP0	reviewed	SHP1L_MOUSE	Testicular spindle-associated protein SHCBP1L (SHC SH2 domain-binding protein 1-like protein)	Shcbp1l	Mus musculus (Mouse)	639
TNR6C_MOUSE	Q3UHC0	reviewed	TNR6C_MOUSE	Trinucleotide repeat-containing gene 6C protein	Tnrc6c Kiaa1582	Mus musculus (Mouse)	1690
RESF1_MOUSE	Q5DTW7	reviewed	RESF1_MOUSE	Retroelement silencing factor 1	Resf1 Kiaa1551	Mus musculus (Mouse)	1521
SAFB2_MOUSE	Q80YR5	reviewed	SAFB2_MOUSE	Scaffold attachment factor B2 (SAF-B2)	Safb2	Mus musculus (Mouse)	991
STRBP_MOUSE	Q91WM1	reviewed	STRBP_MOUSE	Spermatid perinuclear RNA-binding protein	Strbp Spnr	Mus musculus (Mouse)	672
FAT3_MOUSE	Q8BNA6	reviewed	FAT3_MOUSE	Protocadherin Fat 3 (FAT tumor suppressor homolog 3)	Fat3 Gm1132 Gm510	Mus musculus (Mouse)	4555
SCN9A_MOUSE	Q62205	reviewed	SCN9A_MOUSE	Sodium channel protein type 9 subunit alpha (Peripheral sodium channel 1) (PN1) (Sodium channel protein type IX subunit alpha) (Voltage-gated sodium channel subunit alpha Nav1.7)	Scn9a Kiaa4197	Mus musculus (Mouse)	1984
WDR48_MOUSE	Q8BH57	reviewed	WDR48_MOUSE	WD repeat-containing protein 48 (USP1-associated factor 1)	Wdr48 Kiaa1449 Uaf1	Mus musculus (Mouse)	676
VP33B_MOUSE	P59016	reviewed	VP33B_MOUSE	Vacuolar protein sorting-associated protein 33B	Vps33b	Mus musculus (Mouse)	617
BAZ2A_MOUSE	Q91YE5	reviewed	BAZ2A_MOUSE	Bromodomain adjacent to zinc finger domain protein 2A (Transcription termination factor I-interacting protein 5) (TTF-I-interacting protein 5) (Tip5)	Baz2a Kiaa0314 Tip5	Mus musculus (Mouse)	1889
AKAP1_MOUSE	O08715	reviewed	AKAP1_MOUSE	A-kinase anchor protein 1, mitochondrial (Dual specificity A-kinase-anchoring protein 1) (D-AKAP-1) (Protein kinase A-anchoring protein 1) (PRKA1) (Spermatid A-kinase anchor protein) (S-AKAP)	Akap1 Akap	Mus musculus (Mouse)	857
ZFHX2_MOUSE	Q2MHN3	reviewed	ZFHX2_MOUSE	Zinc finger homeobox protein 2 (Zinc finger homeodomain protein 5)	Zfhx2 Kiaa1056 zfh-5	Mus musculus (Mouse)	2562
CP7B1_MOUSE	Q60991	reviewed	CP7B1_MOUSE	Cytochrome P450 7B1 (24-hydroxycholesterol 7-alpha-hydroxylase) (EC 1.14.14.26) (25/26-hydroxycholesterol 7-alpha-hydroxylase) (EC 1.14.14.29) (3-hydroxysteroid 7-alpha hydroxylase) (Hippocampal transcript 1 protein) (HCT-1) (Oxysterol 7-alpha-hydroxylase)	Cyp7b1	Mus musculus (Mouse)	507
SAM9L_MOUSE	Q69Z37	reviewed	SAM9L_MOUSE	Sterile alpha motif domain-containing protein 9-like (SAM domain-containing protein 9-like)	Samd9l Kiaa2005	Mus musculus (Mouse)	1561
CHD8_MOUSE	Q09XV5	reviewed	CHD8_MOUSE	Chromodomain-helicase-DNA-binding protein 8 (CHD-8) (EC 3.6.4.12) (ATP-dependent helicase CHD8) (Axis duplication inhibitor) (Duplin)	Chd8 Kiaa1564	Mus musculus (Mouse)	2582
SPTB1_MOUSE	P15508	reviewed	SPTB1_MOUSE	Spectrin beta chain, erythrocytic (Beta-I spectrin)	Sptb Spnb-1 Spnb1 Sptb1	Mus musculus (Mouse)	2128
UIF_MOUSE	Q91Z49	reviewed	UIF_MOUSE	UAP56-interacting factor (Forty-two-three domain-containing protein 1) (Protein 40-2-3)	Fyttd1 Uif	Mus musculus (Mouse)	317
K2C1B_MOUSE	Q6IFZ6	reviewed	K2C1B_MOUSE	Keratin, type II cytoskeletal 1b (Cytokeratin-1B) (CK-1B) (Embryonic type II keratin-1) (Keratin-77) (K77) (Type-II keratin Kb39)	Krt77 Krt1b	Mus musculus (Mouse)	572
CCD73_MOUSE	Q8CDM4	reviewed	CCD73_MOUSE	Coiled-coil domain-containing protein 73	Ccdc73	Mus musculus (Mouse)	1066
SPB1_MOUSE	Q9DBE9	reviewed	SPB1_MOUSE	pre-rRNA 2'-O-ribose RNA methyltransferase FTSJ3 (EC 2.1.1.-) (Protein ftsJ homolog 3) (Putative rRNA methyltransferase 3)	Ftsj3	Mus musculus (Mouse)	838
RBM27_MOUSE	Q5SFM8	reviewed	RBM27_MOUSE	RNA-binding protein 27 (Peri-implantation stem cell protein 1) (RNA-binding motif protein 27)	Rbm27 Kiaa1311	Mus musculus (Mouse)	1060
SBP1_MOUSE	P17563	reviewed	SBP1_MOUSE	Methanethiol oxidase (MTO) (EC 1.8.3.4) (56 kDa selenium-binding protein) (SBP56) (SP56) (Selenium-binding protein 1)	Selenbp1 Lpsb	Mus musculus (Mouse)	472
AFF3_MOUSE	P51827	reviewed	AFF3_MOUSE	AF4/FMR2 family member 3 (Lymphoid nuclear protein related to AF4) (Protein LAF-4)	Aff3 Laf4	Mus musculus (Mouse)	1254
MSH3_MOUSE	P13705	reviewed	MSH3_MOUSE	DNA mismatch repair protein Msh3 (Protein repair-1) (REP-1) (Protein repair-3) (REP-3)	Msh3 Rep-3	Mus musculus (Mouse)	1091
DEK_MOUSE	Q7TNV0	reviewed	DEK_MOUSE	Protein DEK	Dek	Mus musculus (Mouse)	380
TCOF_MOUSE	O08784	reviewed	TCOF_MOUSE	Treacle protein (Treacher Collins syndrome protein homolog)	Tcof1	Mus musculus (Mouse)	1320
KANL3_MOUSE	A2RSY1	reviewed	KANL3_MOUSE	KAT8 regulatory NSL complex subunit 3 (NSL complex protein NSL3) (Non-specific lethal 3 homolog)	Kansl3 Kiaa1310 Nsl3	Mus musculus (Mouse)	903
F10A1_MOUSE	Q99L47	reviewed	F10A1_MOUSE	Hsc70-interacting protein (Hip) (Protein FAM10A1) (Protein ST13 homolog)	St13 Fam10a1 Hip	Mus musculus (Mouse)	371
BPNT1_MOUSE	Q9Z0S1	reviewed	BPNT1_MOUSE	3'(2'),5'-bisphosphate nucleotidase 1 (EC 3.1.3.7) (Bisphosphate 3'-nucleotidase 1) (PAP-inositol 1,4-phosphatase) (PIP)	Bpnt1	Mus musculus (Mouse)	308
RL40_MOUSE	P62984	reviewed	RL40_MOUSE	Ubiquitin-ribosomal protein eL40 fusion protein (Ubiquitin A-52 residue ribosomal protein fusion product 1) [Cleaved into: Ubiquitin; Large ribosomal subunit protein eL40 (60S ribosomal protein L40) (CEP52)]	Uba52 Ubcep2	Mus musculus (Mouse)	128
PSPC1_MOUSE	Q8R326	reviewed	PSPC1_MOUSE	Paraspeckle component 1 (Paraspeckle protein 1) (mPSP1)	Pspc1 Psp1	Mus musculus (Mouse)	523
2A5G_MOUSE	Q60996	reviewed	2A5G_MOUSE	Serine/threonine-protein phosphatase 2A 56 kDa regulatory subunit gamma isoform (PP2A B subunit isoform B'-alpha-3) (PP2A B subunit isoform B'-gamma) (PP2A B subunit isoform B56-gamma) (PP2A B subunit isoform PR61-gamma) (PP2A B subunit isoform R5-gamma)	Ppp2r5c	Mus musculus (Mouse)	524
CCD13_MOUSE	D3YV10	reviewed	CCD13_MOUSE	Coiled-coil domain-containing protein 13	Ccdc13	Mus musculus (Mouse)	709
NDUA7_MOUSE	Q9Z1P6	reviewed	NDUA7_MOUSE	NADH dehydrogenase [ubiquinone] 1 alpha subcomplex subunit 7 (Complex I-B14.5a) (CI-B14.5a) (NADH-ubiquinone oxidoreductase subunit B14.5a)	Ndufa7	Mus musculus (Mouse)	113
JKIP3_MOUSE	Q5DTN8	reviewed	JKIP3_MOUSE	Janus kinase and microtubule-interacting protein 3 (Neuroendocrine long coiled-coil protein 2)	Jakmip3 Kiaa4091 Necc2	Mus musculus (Mouse)	844
COPA_MOUSE	Q8CIE6	reviewed	COPA_MOUSE	Coatomer subunit alpha (Alpha-coat protein) (Alpha-COP) [Cleaved into: Xenin (Xenopsin-related peptide); Proxenin]	Copa	Mus musculus (Mouse)	1224
CTCF_MOUSE	Q61164	reviewed	CTCF_MOUSE	Transcriptional repressor CTCF (11-zinc finger protein) (CCCTC-binding factor) (CTCFL paralog)	Ctcf	Mus musculus (Mouse)	736
TET3_MOUSE	Q8BG87	reviewed	TET3_MOUSE	Methylcytosine dioxygenase TET3 (EC 1.14.11.80)	Tet3	Mus musculus (Mouse)	1803
DYRK4_MOUSE	Q8BI55	reviewed	DYRK4_MOUSE	Dual specificity tyrosine-phosphorylation-regulated kinase 4 (EC 2.7.12.1)	Dyrk4	Mus musculus (Mouse)	632
LRP1B_MOUSE	Q9JI18	reviewed	LRP1B_MOUSE	Low-density lipoprotein receptor-related protein 1B (LRP-1B) (Low-density lipoprotein receptor-related protein-deleted in tumor) (LRP-DIT)	Lrp1b Lrpdit	Mus musculus (Mouse)	4599
GA2L3_MOUSE	Q3UWW6	reviewed	GA2L3_MOUSE	GAS2-like protein 3 (Growth arrest-specific protein 2-like 3)	Gas2l3	Mus musculus (Mouse)	683
GEMI5_MOUSE	Q8BX17	reviewed	GEMI5_MOUSE	Gem-associated protein 5 (Gemin5)	Gemin5	Mus musculus (Mouse)	1502
CNTRL_MOUSE	A2AL36	reviewed	CNTRL_MOUSE	Centriolin (Centrosomal protein 1) (Centrosomal protein of 110 kDa) (Cep110)	Cntrl Cep1 Cep110	Mus musculus (Mouse)	2334
SUCO_MOUSE	Q8C341	reviewed	SUCO_MOUSE	SUN domain-containing ossification factor (Membrane protein CH1) (Protein osteopotentia) (SUN-like protein 1)	Suco Opt	Mus musculus (Mouse)	1250
GANP_MOUSE	Q9WUU9	reviewed	GANP_MOUSE	Germinal-center associated nuclear protein (GANP) (EC 2.3.1.48) (GC-associated DNA primase)	Mcm3ap Ganp Map80	Mus musculus (Mouse)	1971
CC186_MOUSE	Q8C9S4	reviewed	CC186_MOUSE	Coiled-coil domain-containing protein 186 (Oocyte-testis gene 1 protein)	Ccdc186 Otg1	Mus musculus (Mouse)	917
CSN4_MOUSE	O88544	reviewed	CSN4_MOUSE	COP9 signalosome complex subunit 4 (SGN4) (Signalosome subunit 4) (JAB1-containing signalosome subunit 4)	Cops4 Csn4	Mus musculus (Mouse)	406
S22AM_MOUSE	Q8R0S9	reviewed	S22AM_MOUSE	Solute carrier family 22 member 22 (Prostaglandin-specific organic anion transporter)	Slc22a22 Oat-pg	Mus musculus (Mouse)	554
NBEA_MOUSE	Q9EPN1	reviewed	NBEA_MOUSE	Neurobeachin (Lysosomal-trafficking regulator 2)	Nbea Lyst2	Mus musculus (Mouse)	2936
SAP18_MOUSE	O55128	reviewed	SAP18_MOUSE	Histone deacetylase complex subunit SAP18 (18 kDa Sin3-associated polypeptide) (Sin3-associated polypeptide p18)	Sap18	Mus musculus (Mouse)	153
CO6A1_MOUSE	Q04857	reviewed	CO6A1_MOUSE	Collagen alpha-1(VI) chain	Col6a1	Mus musculus (Mouse)	1025
SAPC2_MOUSE	Q9D818	reviewed	SAPC2_MOUSE	Suppressor APC domain-containing protein 2 (Protein Ang)	Sapcd2	Mus musculus (Mouse)	391
PCM1_MOUSE	Q9R0L6	reviewed	PCM1_MOUSE	Pericentriolar material 1 protein (PCM-1) (mPCM-1)	Pcm1	Mus musculus (Mouse)	2025
BCDO1_MOUSE	Q9JJS6	reviewed	BCDO1_MOUSE	Beta,beta-carotene 15,15'-dioxygenase (EC 1.13.11.63) (Beta-carotene dioxygenase 1) (Beta-carotene oxygenase 1)	Bco1 Bcdo Bcdo1 Bcmo1	Mus musculus (Mouse)	566
CPIN1_MOUSE	Q8WTY4	reviewed	CPIN1_MOUSE	Anamorsin (Cytokine-induced apoptosis inhibitor 1) (Fe-S cluster assembly protein DRE2 homolog)	Ciapin1	Mus musculus (Mouse)	309
NSE3_MOUSE	Q9CPR8	reviewed	NSE3_MOUSE	Non-structural maintenance of chromosomes element 3 homolog (Non-SMC element 3 homolog) (MAGE-G1 antigen) (Necdin-like protein 2)	Nsmce3 Mageg1 Ndnl2	Mus musculus (Mouse)	279
NSD3_MOUSE	Q6P2L6	reviewed	NSD3_MOUSE	Histone-lysine N-methyltransferase NSD3 (EC 2.1.1.370) (EC 2.1.1.371) (Nuclear SET domain-containing protein 3) (Wolf-Hirschhorn syndrome candidate 1-like protein 1 homolog) (WHSC1-like protein 1)	Nsd3 Whsc1l1	Mus musculus (Mouse)	1439
FANCM_MOUSE	Q8BGE5	reviewed	FANCM_MOUSE	Fanconi anemia group M protein homolog (Protein FACM) (EC 3.6.4.13) (ATP-dependent RNA helicase FANCM)	Fancm Kiaa1596	Mus musculus (Mouse)	2021
DEN4B_MOUSE	Q3U1Y4	reviewed	DEN4B_MOUSE	DENN domain-containing protein 4B (Brain-specific gene 4 protein) (Brain specific protein 4)	Dennd4b Bsg4 Bsp4 Kiaa0476	Mus musculus (Mouse)	1499
IQGA2_MOUSE	Q3UQ44	reviewed	IQGA2_MOUSE	Ras GTPase-activating-like protein IQGAP2	Iqgap2	Mus musculus (Mouse)	1575
TBCD1_MOUSE	Q60949	reviewed	TBCD1_MOUSE	TBC1 domain family member 1	Tbc1d1 Kiaa1108 Tbc1	Mus musculus (Mouse)	1255
RBP2_MOUSE	Q9ERU9	reviewed	RBP2_MOUSE	E3 SUMO-protein ligase RanBP2 (EC 2.3.2.-) (Ran-binding protein 2) (RanBP2)	Ranbp2	Mus musculus (Mouse)	3053
KIF23_MOUSE	E9Q5G3	reviewed	KIF23_MOUSE	Kinesin-like protein KIF23	Kif23	Mus musculus (Mouse)	953
FETUA_MOUSE	P29699	reviewed	FETUA_MOUSE	Alpha-2-HS-glycoprotein (Countertrypin) (Fetuin-A)	Ahsg Fetua	Mus musculus (Mouse)	345
CO4B_MOUSE	P01029	reviewed	CO4B_MOUSE	Complement C4-B [Cleaved into: Complement C4 beta chain; Complement C4 alpha chain; C4a anaphylatoxin; Complement C4 gamma chain]	C4b C4	Mus musculus (Mouse)	1738
CFA45_MOUSE	Q9D9U9	reviewed	CFA45_MOUSE	Cilia- and flagella-associated protein 45 (Coiled-coil domain-containing protein 19) (Nasopharyngeal epithelium-specific protein 1)	Cfap45 Ccdc19 Nesg1	Mus musculus (Mouse)	551
INO80_MOUSE	Q6ZPV2	reviewed	INO80_MOUSE	Chromatin-remodeling ATPase INO80 (EC 3.6.4.-) (DNA helicase-related INO80 complex homolog 1) (DNA helicase-related protein INO80)	Ino80 Inoc1 Kiaa1259	Mus musculus (Mouse)	1559
VIP1_MOUSE	A2ARP1	reviewed	VIP1_MOUSE	Inositol hexakisphosphate and diphosphoinositol-pentakisphosphate kinase 1 (EC 2.7.4.24) (Diphosphoinositol pentakisphosphate kinase 1) (Histidine acid phosphatase domain-containing protein 2A) (InsP6 and PP-IP5 kinase 1) (VIP1 homolog)	Ppip5k1 Hisppd2a Kiaa0377 Vip1	Mus musculus (Mouse)	1436
IF140_MOUSE	E9PY46	reviewed	IF140_MOUSE	Intraflagellar transport protein 140 homolog (WD and tetratricopeptide repeats protein 2)	Ift140 WDTC2	Mus musculus (Mouse)	1464
SNUT1_MOUSE	Q9Z315	reviewed	SNUT1_MOUSE	U4/U6.U5 tri-snRNP-associated protein 1 (Hypoxia-associated factor) (Squamous cell carcinoma antigen recognized by T-cells 1) (SART-1) (mSART-1)	Sart1 Haf	Mus musculus (Mouse)	806
APAF_MOUSE	O88879	reviewed	APAF_MOUSE	Apoptotic protease-activating factor 1 (APAF-1)	Apaf1	Mus musculus (Mouse)	1249
PLCB1_MOUSE	Q9Z1B3	reviewed	PLCB1_MOUSE	1-phosphatidylinositol 4,5-bisphosphate phosphodiesterase beta-1 (EC 3.1.4.11) (PLC-154) (Phosphoinositide phospholipase C-beta-1) (Phospholipase C-beta-1) (PLC-beta-1)	Plcb1 Plcb	Mus musculus (Mouse)	1216
PDE6A_MOUSE	P27664	reviewed	PDE6A_MOUSE	Rod cGMP-specific 3',5'-cyclic phosphodiesterase subunit alpha (GMP-PDE alpha) (EC 3.1.4.35)	Pde6a Mpa Pdea	Mus musculus (Mouse)	859
RYR1_MOUSE	E9PZQ0	reviewed	RYR1_MOUSE	Ryanodine receptor 1 (RYR-1) (RyR1) (Skeletal muscle calcium release channel) (Skeletal muscle ryanodine receptor) (Skeletal muscle-type ryanodine receptor) (Type 1 ryanodine receptor)	Ryr1	Mus musculus (Mouse)	5035
ZEP1_MOUSE	Q03172	reviewed	ZEP1_MOUSE	Zinc finger protein 40 (Alpha A-crystallin-binding protein 1) (Alpha A-CRYBP1) (Alpha A-crystallin-binding protein I) (Transcription factor alphaA-CRYBP1)	Hivep1 Cryabp1 Znf40	Mus musculus (Mouse)	2688
EP15R_MOUSE	Q60902	reviewed	EP15R_MOUSE	Epidermal growth factor receptor substrate 15-like 1 (Epidermal growth factor receptor pathway substrate 15-related sequence) (Eps15-rs) (Eps15-related protein) (Eps15R)	Eps15l1 Eps15-rs Eps15R	Mus musculus (Mouse)	907
ERCC6_MOUSE	F8VPZ5	reviewed	ERCC6_MOUSE	DNA excision repair protein ERCC-6 (EC 3.6.4.-) (ATP-dependent helicase ERCC6) (Cockayne syndrome protein CSB)	Ercc6 Csb	Mus musculus (Mouse)	1481
FUMH_MOUSE	P97807	reviewed	FUMH_MOUSE	Fumarate hydratase, mitochondrial (Fumarase) (EC 4.2.1.2) (EF-3)	Fh Fh1	Mus musculus (Mouse)	507
WASC4_MOUSE	Q3UMB9	reviewed	WASC4_MOUSE	WASH complex subunit 4 (WASH complex subunit SWIP)	Washc4 Kiaa1033	Mus musculus (Mouse)	1173
TLL1_MOUSE	Q62381	reviewed	TLL1_MOUSE	Tolloid-like protein 1 (mTll) (EC 3.4.24.-)	Tll1 Tll	Mus musculus (Mouse)	1013
APCL_MOUSE	Q9Z1K7	reviewed	APCL_MOUSE	Adenomatous polyposis coli protein 2	Apc2	Mus musculus (Mouse)	2274
CO6A2_MOUSE	Q02788	reviewed	CO6A2_MOUSE	Collagen alpha-2(VI) chain	Col6a2	Mus musculus (Mouse)	1034
IGFN1_MOUSE	Q3KNY0	reviewed	IGFN1_MOUSE	Immunoglobulin-like and fibronectin type III domain-containing protein 1	Igfn1	Mus musculus (Mouse)	2849
TSP2_MOUSE	Q03350	reviewed	TSP2_MOUSE	Thrombospondin-2	Thbs2 Tsp2	Mus musculus (Mouse)	1172
TEX10_MOUSE	Q3URQ0	reviewed	TEX10_MOUSE	Testis-expressed protein 10	Tex10	Mus musculus (Mouse)	928
ARI4A_MOUSE	F8VPQ2	reviewed	ARI4A_MOUSE	AT-rich interactive domain-containing protein 4A (ARID domain-containing protein 4A) (Retinoblastoma-binding protein 1)	Arid4a Rbbp1 Rbp1	Mus musculus (Mouse)	1261
FLIP1_MOUSE	Q9CS72	reviewed	FLIP1_MOUSE	Filamin-A-interacting protein 1 (FILIP)	Filip1	Mus musculus (Mouse)	1214
PLSI_MOUSE	Q3V0K9	reviewed	PLSI_MOUSE	Plastin-1	Pls1	Mus musculus (Mouse)	630
HD_MOUSE	P42859	reviewed	HD_MOUSE	Huntingtin (Huntington disease protein homolog) (HD protein homolog) [Cleaved into: Huntingtin, myristoylated N-terminal fragment]	Htt Hd Hdh	Mus musculus (Mouse)	3119
CMTA1_MOUSE	A2A891	reviewed	CMTA1_MOUSE	Calmodulin-binding transcription activator 1	Camta1 Kiaa0833	Mus musculus (Mouse)	1682
PAR3L_MOUSE	Q9CSB4	reviewed	PAR3L_MOUSE	Partitioning defective 3 homolog B (Amyotrophic lateral sclerosis 2 chromosomal region candidate gene 19 protein homolog) (PAR3-beta) (Partitioning defective 3-like protein) (PAR3-L protein)	Pard3b Als2cr19 Par3l	Mus musculus (Mouse)	1203
BCAS3_MOUSE	Q8CCN5	reviewed	BCAS3_MOUSE	BCAS3 microtubule associated cell migration factor (Breast carcinoma-amplified sequence 3 homolog) (K20D4) (Protein rudhira)	Bcas3	Mus musculus (Mouse)	928
RADI_MOUSE	P26043	reviewed	RADI_MOUSE	Radixin (ESP10)	Rdx	Mus musculus (Mouse)	583
ABCAC_MOUSE	E9Q876	reviewed	ABCAC_MOUSE	Glucosylceramide transporter ABCA12 (EC 7.6.2.1) (ATP-binding cassette sub-family A member 12)	Abca12	Mus musculus (Mouse)	2595
PMFBP_MOUSE	Q9WVQ0	reviewed	PMFBP_MOUSE	Polyamine-modulated factor 1-binding protein 1 (PMF-1-binding protein) (Sperm tail-associated protein)	Pmfbp1 Stap	Mus musculus (Mouse)	1022
DLGP5_MOUSE	Q8K4R9	reviewed	DLGP5_MOUSE	Disks large-associated protein 5 (DAP-5) (Discs large homolog 7) (Disks large-associated protein DLG7) (Hepatoma up-regulated protein homolog) (HURP)	Dlgap5 Dlg7 Kiaa0008	Mus musculus (Mouse)	808
OTU7B_MOUSE	B2RUR8	reviewed	OTU7B_MOUSE	OTU domain-containing protein 7B (EC 3.4.19.12) (Cellular zinc finger anti-NF-kappa-B protein) (Zinc finger A20 domain-containing protein 1) (Zinc finger protein Cezanne)	Otud7b	Mus musculus (Mouse)	840
K1143_MOUSE	Q8K039	reviewed	K1143_MOUSE	Uncharacterized protein KIAA1143 homolog		Mus musculus (Mouse)	155
MARF1_MOUSE	Q8BJ34	reviewed	MARF1_MOUSE	Meiosis regulator and mRNA stability factor 1 (Limkain-b1) (Meiosis arrest female protein 1)	Marf1 Kiaa0430 Lkap	Mus musculus (Mouse)	1730
NALCN_MOUSE	Q8BXR5	reviewed	NALCN_MOUSE	Sodium leak channel NALCN (Sodium leak channel non-selective protein) (Voltage gated channel-like protein 1)	Nalcn Vgcnl1	Mus musculus (Mouse)	1738
MA7D2_MOUSE	A2AG50	reviewed	MA7D2_MOUSE	MAP7 domain-containing protein 2	Map7d2 Mtap7d2	Mus musculus (Mouse)	781
TEX11_MOUSE	Q14AT2	reviewed	TEX11_MOUSE	Testis-expressed protein 11 (Protein ZIP4 homolog) (ZIP4H)	Tex11 Zip4	Mus musculus (Mouse)	947
ZFHX4_MOUSE	Q9JJN2	reviewed	ZFHX4_MOUSE	Zinc finger homeobox protein 4 (Zinc finger homeodomain protein 4) (ZFH-4)	Zfhx4 Zfh4	Mus musculus (Mouse)	3550
CRCC2_MOUSE	F6XLV1	reviewed	CRCC2_MOUSE	Ciliary rootlet coiled-coil protein 2	Crocc2	Mus musculus (Mouse)	1638
NWD1_MOUSE	A6H603	reviewed	NWD1_MOUSE	NACHT domain- and WD repeat-containing protein 1	Nwd1	Mus musculus (Mouse)	1563
PRDX3_MOUSE	P20108	reviewed	PRDX3_MOUSE	Thioredoxin-dependent peroxide reductase, mitochondrial (EC 1.11.1.24) (Antioxidant protein 1) (AOP-1) (PRX III) (Perioredoxin-3) (Protein MER5) (Thioredoxin-dependent peroxiredoxin 3)	Prdx3 Aop1 Mer5	Mus musculus (Mouse)	257
PHF2_MOUSE	Q9WTU0	reviewed	PHF2_MOUSE	Lysine-specific demethylase PHF2 (EC 1.14.11.-) (GRC5) (PHD finger protein 2)	Phf2 Kiaa0662	Mus musculus (Mouse)	1096
AN34B_MOUSE	Q3UUF8	reviewed	AN34B_MOUSE	Ankyrin repeat domain-containing protein 34B (Dendritic cell progenitor protein of 58 kDa)	Ankrd34b Dp58	Mus musculus (Mouse)	508
UNC5C_MOUSE	O08747	reviewed	UNC5C_MOUSE	Netrin receptor UNC5C (Protein unc-5 homolog 3) (Protein unc-5 homolog C) (Rostral cerebellar malformation protein)	Unc5c Rcm Unc5h3	Mus musculus (Mouse)	931
CH10_MOUSE	Q64433	reviewed	CH10_MOUSE	10 kDa heat shock protein, mitochondrial (Hsp10) (10 kDa chaperonin) (Chaperonin 10) (CPN10)	Hspe1	Mus musculus (Mouse)	102
HNRPL_MOUSE	Q8R081	reviewed	HNRPL_MOUSE	Heterogeneous nuclear ribonucleoprotein L (hnRNP L)	Hnrnpl Hnrpl	Mus musculus (Mouse)	586
TEFM_MOUSE	Q5SSK3	reviewed	TEFM_MOUSE	Transcription elongation factor, mitochondrial	Tefm	Mus musculus (Mouse)	364
NAA16_MOUSE	Q9DBB4	reviewed	NAA16_MOUSE	N-alpha-acetyltransferase 16, NatA auxiliary subunit (NMDA receptor-regulated 1-like protein) (NARG1-like protein)	Naa16 Narg1l Nat2	Mus musculus (Mouse)	864
YTDC2_MOUSE	B2RR83	reviewed	YTDC2_MOUSE	3'-5' RNA helicase YTHDC2 (EC 3.6.4.13) (Keen to exit meiosis leaving testes under-populated protein) (Ketu) (YTH domain-containing protein C2) (mYTHDC2)	Ythdc2	Mus musculus (Mouse)	1445
TALD3_MOUSE	E9PV87	reviewed	TALD3_MOUSE	Protein TALPID3	Talpid3	Mus musculus (Mouse)	1520
EME1_MOUSE	Q8BJW7	reviewed	EME1_MOUSE	Crossover junction endonuclease EME1 (EC 3.1.22.-)	Eme1	Mus musculus (Mouse)	570
ANLN_MOUSE	Q8K298	reviewed	ANLN_MOUSE	Anillin	Anln	Mus musculus (Mouse)	1121
SPTA1_MOUSE	P08032	reviewed	SPTA1_MOUSE	Spectrin alpha chain, erythrocytic 1 (Erythroid alpha-spectrin)	Spta1 Spna1 Spta	Mus musculus (Mouse)	2415
SVIL_MOUSE	Q8K4L3	reviewed	SVIL_MOUSE	Supervillin (Archvillin) (p205/p250)	Svil	Mus musculus (Mouse)	2170
NUB1_MOUSE	P54729	reviewed	NUB1_MOUSE	NEDD8 ultimate buster 1 (Negative regulator of ubiquitin-like proteins 1) (Protein BS4)	Nub1 Nyren18	Mus musculus (Mouse)	614
TOPB1_MOUSE	Q6ZQF0	reviewed	TOPB1_MOUSE	DNA topoisomerase 2-binding protein 1 (DNA topoisomerase II-beta-binding protein 1) (TopBP1) (DNA topoisomerase II-binding protein 1)	Topbp1 Kiaa0259	Mus musculus (Mouse)	1515
CC187_MOUSE	Q8C5V8	reviewed	CC187_MOUSE	Coiled-coil domain-containing protein 187	Ccdc187	Mus musculus (Mouse)	958
UBP8_MOUSE	Q80U87	reviewed	UBP8_MOUSE	Ubiquitin carboxyl-terminal hydrolase 8 (EC 3.4.19.12) (Deubiquitinating enzyme 8) (Ubiquitin isopeptidase Y) (mUBPy) (Ubiquitin thioesterase 8) (Ubiquitin-specific-processing protease 8)	Usp8 Kiaa0055 Ubpy	Mus musculus (Mouse)	1080
CFA54_MOUSE	Q8C6S9	reviewed	CFA54_MOUSE	Cilia- and flagella-associated protein 54	Cfap54	Mus musculus (Mouse)	3106
NOG2_MOUSE	Q99LH1	reviewed	NOG2_MOUSE	Nucleolar GTP-binding protein 2	Gnl2	Mus musculus (Mouse)	728
BCLF1_MOUSE	Q8K019	reviewed	BCLF1_MOUSE	Bcl-2-associated transcription factor 1 (Btf)	Bclaf1 Btf Kiaa0164	Mus musculus (Mouse)	919
ZN318_MOUSE	Q99PP2	reviewed	ZN318_MOUSE	Zinc finger protein 318 (Testicular zinc finger protein)	Znf318 Tzf Zfp318	Mus musculus (Mouse)	2237
PRP4B_MOUSE	Q61136	reviewed	PRP4B_MOUSE	Serine/threonine-protein kinase PRP4 homolog (EC 2.7.11.1) (PRP4 pre-mRNA-processing factor 4 homolog) (Pre-mRNA protein kinase)	Prpf4b Cbp143 Prp4h Prp4k Prp4m Prpk	Mus musculus (Mouse)	1007
SC11A_MOUSE	Q9R0P6	reviewed	SC11A_MOUSE	Signal peptidase complex catalytic subunit SEC11A (EC 3.4.21.89) (Endopeptidase SP18) (Microsomal signal peptidase 18 kDa subunit) (SPase 18 kDa subunit) (SEC11 homolog A) (SEC11-like protein 1) (SPC18) (Sid 2895)	Sec11a Sec11l1 Sid2895 Spc18	Mus musculus (Mouse)	179
BGH3_MOUSE	P82198	reviewed	BGH3_MOUSE	Transforming growth factor-beta-induced protein ig-h3 (Beta ig-h3)	Tgfbi	Mus musculus (Mouse)	683
TGFB3_MOUSE	P17125	reviewed	TGFB3_MOUSE	Transforming growth factor beta-3 proprotein [Cleaved into: Latency-associated peptide (LAP); Transforming growth factor beta-3 (TGF-beta-3)]	Tgfb3	Mus musculus (Mouse)	410
FREM1_MOUSE	Q684R7	reviewed	FREM1_MOUSE	FRAS1-related extracellular matrix protein 1 (Protein QBRICK)	Frem1	Mus musculus (Mouse)	2191
CPSF2_MOUSE	O35218	reviewed	CPSF2_MOUSE	Cleavage and polyadenylation specificity factor subunit 2 (Cleavage and polyadenylation specificity factor 100 kDa subunit) (CPSF 100 kDa subunit)	Cpsf2 Cpsf100 Mcpsf	Mus musculus (Mouse)	782
PROF1_MOUSE	P62962	reviewed	PROF1_MOUSE	Profilin-1 (Profilin I)	Pfn1	Mus musculus (Mouse)	140
VP13A_MOUSE	Q5H8C4	reviewed	VP13A_MOUSE	Intermembrane lipid transfer protein VPS13A (Chorea-acanthocytosis protein homolog) (Chorein) (Vacuolar protein sorting-associated protein 13A)	Vps13a Chac Kiaa0986	Mus musculus (Mouse)	3166
TERB1_MOUSE	Q8C0V1	reviewed	TERB1_MOUSE	Telomere repeats-binding bouquet formation protein 1 (Coiled-coil domain-containing protein 79)	Terb1 Ccdc79	Mus musculus (Mouse)	768
CO4A3_MOUSE	Q9QZS0	reviewed	CO4A3_MOUSE	Collagen alpha-3(IV) chain [Cleaved into: Tumstatin]	Col4a3	Mus musculus (Mouse)	1669
ADCY9_MOUSE	P51830	reviewed	ADCY9_MOUSE	Adenylate cyclase type 9 (EC 4.6.1.1) (ATP pyrophosphate-lyase 9) (Adenylate cyclase type IX) (Adenylyl cyclase 9) (AC9) (Adenylyl cyclase type 10) (ACTP10)	Adcy9	Mus musculus (Mouse)	1353
GSTP1_MOUSE	P19157	reviewed	GSTP1_MOUSE	Glutathione S-transferase P 1 (Gst P1) (EC 2.5.1.18) (GST YF-YF) (GST class-pi) (GST-piB) (Preadipocyte growth factor)	Gstp1 Gstpib	Mus musculus (Mouse)	210
PHIPL_MOUSE	Q8BGT8	reviewed	PHIPL_MOUSE	Phytanoyl-CoA hydroxylase-interacting protein-like	Phyhipl	Mus musculus (Mouse)	375
CIP2A_MOUSE	Q8BWY9	reviewed	CIP2A_MOUSE	Protein CIP2A (Cancerous inhibitor of PP2A) (p90 autoantigen homolog)	Cip2a Kiaa1524	Mus musculus (Mouse)	907
IL18R_MOUSE	Q61098	reviewed	IL18R_MOUSE	Interleukin-18 receptor 1 (IL-18R-1) (IL-18R1) (EC 3.2.2.6) (CD218 antigen-like family member A) (IL1 receptor-related protein) (IL-1Rrp) (IL1R-rp) (Interleukin-18 receptor alpha) (IL-18R-alpha) (IL-18Ralpha) (CD antigen CD218a)	Il18r1	Mus musculus (Mouse)	537
CCD80_MOUSE	Q8R2G6	reviewed	CCD80_MOUSE	Coiled-coil domain-containing protein 80 (Up-regulated in BRS-3 deficient mouse)	Ccdc80 Urb	Mus musculus (Mouse)	949
DBIL5_MOUSE	O09035	reviewed	DBIL5_MOUSE	Diazepam-binding inhibitor-like 5 (Endozepine-like peptide) (ELP)	Dbil5	Mus musculus (Mouse)	87
LCA5_MOUSE	Q80ST9	reviewed	LCA5_MOUSE	Lebercilin (Leber congenital amaurosis 5 protein homolog)	Lca5	Mus musculus (Mouse)	704
TMTC3_MOUSE	Q8BRH0	reviewed	TMTC3_MOUSE	Protein O-mannosyl-transferase TMTC3 (EC 2.4.1.109) (Transmembrane and TPR repeat-containing protein 3)	Tmtc3	Mus musculus (Mouse)	920
RWDD1_MOUSE	Q9CQK7	reviewed	RWDD1_MOUSE	RWD domain-containing protein 1 (DRG family-regulatory protein 2) (IH1)	Rwdd1 Dfrp2	Mus musculus (Mouse)	243
PAXB1_MOUSE	P58501	reviewed	PAXB1_MOUSE	PAX3- and PAX7-binding protein 1 (PAX3/7BP) (GC-rich sequence DNA-binding factor 1)	Paxbp1 Gcfc Gcfc1	Mus musculus (Mouse)	919
VCIP1_MOUSE	Q8CDG3	reviewed	VCIP1_MOUSE	Deubiquitinating protein VCPIP1 (EC 3.4.19.12) (Valosin-containing protein p97/p47 complex-interacting protein 1) (Valosin-containing protein p97/p47 complex-interacting protein p135) (VCP/p47 complex-interacting 135-kDa protein)	Vcpip1 Vcip135	Mus musculus (Mouse)	1220
PA1B2_MOUSE	Q61206	reviewed	PA1B2_MOUSE	Platelet-activating factor acetylhydrolase IB subunit alpha2 (EC 3.1.1.47) (PAF acetylhydrolase 30 kDa subunit) (PAF-AH 30 kDa subunit) (PAF-AH subunit beta) (PAFAH subunit beta)	Pafah1b2 Pafahb	Mus musculus (Mouse)	229
SZT2_MOUSE	A2A9C3	reviewed	SZT2_MOUSE	KICSTOR complex protein SZT2 (Seizure threshold 2 protein) (Transcript increased in glutamate resistance) (TIGR)	Szt2	Mus musculus (Mouse)	3431
ERC6L_MOUSE	Q8BHK9	reviewed	ERC6L_MOUSE	DNA excision repair protein ERCC-6-like (EC 3.6.4.12) (ATP-dependent helicase ERCC6-like)	Ercc6l	Mus musculus (Mouse)	1240
MED1_MOUSE	Q925J9	reviewed	MED1_MOUSE	Mediator of RNA polymerase II transcription subunit 1 (Mediator complex subunit 1) (Peroxisome proliferator-activated receptor-binding protein) (PBP) (PPAR-binding protein) (Thyroid hormone receptor-associated protein complex 220 kDa component) (Trap220) (Thyroid receptor-interacting protein 2) (TR-interacting protein 2) (TRIP-2)	Med1 Crsp210 Drip205 Pbp Pparbp Trap220 Trip2	Mus musculus (Mouse)	1575
PBX2_MOUSE	O35984	reviewed	PBX2_MOUSE	Pre-B-cell leukemia transcription factor 2 (Homeobox protein PBX2)	Pbx2	Mus musculus (Mouse)	430
LRBA_MOUSE	Q9ESE1	reviewed	LRBA_MOUSE	Lipopolysaccharide-responsive and beige-like anchor protein (Beige-like protein)	Lrba Bgl Lba	Mus musculus (Mouse)	2856
THIKA_MOUSE	Q921H8	reviewed	THIKA_MOUSE	3-ketoacyl-CoA thiolase A, peroxisomal (EC 2.3.1.16) (Acetyl-CoA C-myristoyltransferase) (EC 2.3.1.155) (Acetyl-CoA acyltransferase A) (EC 2.3.1.9) (Beta-ketothiolase A) (Peroxisomal 3-oxoacyl-CoA thiolase A)	Acaa1a Acaa1	Mus musculus (Mouse)	424
LKHA4_MOUSE	P24527	reviewed	LKHA4_MOUSE	Leukotriene A-4 hydrolase (LTA-4 hydrolase) (EC 3.3.2.6) (Leukotriene A(4) hydrolase) (Tripeptide aminopeptidase LTA4H) (EC 3.4.11.4)	Lta4h	Mus musculus (Mouse)	611
FAN1_MOUSE	Q69ZT1	reviewed	FAN1_MOUSE	Fanconi-associated nuclease 1 (EC 3.1.21.-) (EC 3.1.4.1) (FANCD2/FANCI-associated nuclease 1) (mFAN1) (Myotubularin-related protein 15)	Fan1 Kiaa1018 Mtmr15	Mus musculus (Mouse)	1020
NAV3_MOUSE	Q80TN7	reviewed	NAV3_MOUSE	Neuron navigator 3 (Pore membrane and/or filament-interacting-like protein 1)	Nav3 Kiaa0938 Pomfil1	Mus musculus (Mouse)	2359
WFS1_MOUSE	P56695	reviewed	WFS1_MOUSE	Wolframin	Wfs1	Mus musculus (Mouse)	890
CO6A6_MOUSE	Q8C6K9	reviewed	CO6A6_MOUSE	Collagen alpha-6(VI) chain	Col6a6	Mus musculus (Mouse)	2265
ANR31_MOUSE	A0A140LI88	reviewed	ANR31_MOUSE	Ankyrin repeat domain-containing protein 31	Ankrd31	Mus musculus (Mouse)	1857
PDIP3_MOUSE	Q8BG81	reviewed	PDIP3_MOUSE	Polymerase delta-interacting protein 3 (S6K1 Aly/REF-like target) (SKAR)	Poldip3	Mus musculus (Mouse)	420
TSP50_MOUSE	Q8BLH5	reviewed	TSP50_MOUSE	Probable threonine protease PRSS50 (EC 3.4.25.-) (Serine protease 50) (Testis-specific protease-like protein 50)	Prss50 Tsp50	Mus musculus (Mouse)	439
NMUR1_MOUSE	O55040	reviewed	NMUR1_MOUSE	Neuromedin-U receptor 1 (NMU-R1) (G-protein coupled receptor 66) (G-protein coupled receptor FM-3)	Nmur1 Gpr66	Mus musculus (Mouse)	428
REXO4_MOUSE	Q6PAQ4	reviewed	REXO4_MOUSE	RNA exonuclease 4 (EC 3.1.-.-) (Exonuclease XPMC2) (Prevents mitotic catastrophe 2 protein homolog)	Rexo4 Gm111 Pmc2 Xpmc2h	Mus musculus (Mouse)	432
ITPR1_MOUSE	P11881	reviewed	ITPR1_MOUSE	Inositol 1,4,5-trisphosphate receptor type 1 (IP3 receptor isoform 1) (IP3R 1) (InsP3R1) (Inositol 1,4,5-trisphosphate-binding protein P400) (Protein PCD-6) (Purkinje cell protein 1) (Type 1 inositol 1,4,5-trisphosphate receptor) (Type 1 InsP3 receptor)	Itpr1 Insp3r Pcd6 Pcp1	Mus musculus (Mouse)	2749
CIRBP_MOUSE	P60824	reviewed	CIRBP_MOUSE	Cold-inducible RNA-binding protein (A18 hnRNP) (Glycine-rich RNA-binding protein CIRP)	Cirbp Cirp	Mus musculus (Mouse)	172
GAS2_MOUSE	P11862	reviewed	GAS2_MOUSE	Growth arrest-specific protein 2 (GAS-2)	Gas2 Gas-2	Mus musculus (Mouse)	314
CDC5L_MOUSE	Q6A068	reviewed	CDC5L_MOUSE	Cell division cycle 5-like protein (Cdc5-like protein)	Cdc5l Kiaa0432	Mus musculus (Mouse)	802
GCC2_MOUSE	Q8CHG3	reviewed	GCC2_MOUSE	GRIP and coiled-coil domain-containing protein 2 (185 kDa Golgi coiled-coil protein) (GCC185)	Gcc2 Kiaa0336	Mus musculus (Mouse)	1680
UNC80_MOUSE	Q8BLN6	reviewed	UNC80_MOUSE	Protein unc-80 homolog (mUNC-80)	Unc80 Kiaa1843	Mus musculus (Mouse)	3326
NEDD1_MOUSE	P33215	reviewed	NEDD1_MOUSE	Protein NEDD1 (Neural precursor cell expressed developmentally down-regulated protein 1) (NEDD-1)	Nedd1 Nedd-1	Mus musculus (Mouse)	660
ANM9_MOUSE	Q3U3W5	reviewed	ANM9_MOUSE	Protein arginine N-methyltransferase 9 (Protein arginine N-methyltransferase 10) (EC 2.1.1.320)	Prmt9 Prmt10	Mus musculus (Mouse)	846
MORC3_MOUSE	F7BJB9	reviewed	MORC3_MOUSE	MORC family CW-type zinc finger protein 3 (Nuclear matrix protein 2) (Zinc finger CW-type coiled-coil domain protein 3)	Morc3 Nxp2 Zcwcc3	Mus musculus (Mouse)	942
HRH1_MOUSE	P70174	reviewed	HRH1_MOUSE	Histamine H1 receptor (H1R) (HH1R)	Hrh1 Bphs	Mus musculus (Mouse)	488
CE170_MOUSE	Q6A065	reviewed	CE170_MOUSE	Centrosomal protein of 170 kDa (Cep170)	Cep170 Kiaa0470	Mus musculus (Mouse)	1588
ZN521_MOUSE	Q6KAS7	reviewed	ZN521_MOUSE	Zinc finger protein 521 (Ecotropic viral integration site 3 protein)	Znf521 Evi3 Zfp521	Mus musculus (Mouse)	1311
TUT7_MOUSE	Q5BLK4	reviewed	TUT7_MOUSE	Terminal uridylyltransferase 7 (TUTase 7) (EC 2.7.7.52) (Zinc finger CCHC domain-containing protein 6)	Tut7 Kiaa1711 Zcchc6	Mus musculus (Mouse)	1491
FAT4_MOUSE	Q2PZL6	reviewed	FAT4_MOUSE	Protocadherin Fat 4 (FAT tumor suppressor homolog 4) (Fat-like cadherin protein FAT-J)	Fat4 Fatj	Mus musculus (Mouse)	4981
PREX1_MOUSE	Q69ZK0	reviewed	PREX1_MOUSE	Phosphatidylinositol 3,4,5-trisphosphate-dependent Rac exchanger 1 protein (P-Rex1) (PtdIns(3,4,5)-dependent Rac exchanger 1)	Prex1 Kiaa1415	Mus musculus (Mouse)	1650
TARA_MOUSE	Q99KW3	reviewed	TARA_MOUSE	TRIO and F-actin-binding protein (Protein Tara) (Trio-associated repeat on actin)	Triobp Kiaa1662 Tara	Mus musculus (Mouse)	2014
KAPCA_MOUSE	P05132	reviewed	KAPCA_MOUSE	cAMP-dependent protein kinase catalytic subunit alpha (PKA C-alpha) (EC 2.7.11.11)	Prkaca Pkaca	Mus musculus (Mouse)	351
H2AW_MOUSE	Q8CCK0	reviewed	H2AW_MOUSE	Core histone macro-H2A.2 (Histone macroH2A2) (mH2A2)	Macroh2a2 H2afy2 H2afy3	Mus musculus (Mouse)	372
KCNH5_MOUSE	Q920E3	reviewed	KCNH5_MOUSE	Potassium voltage-gated channel subfamily H member 5 (Ether-a-go-go potassium channel 2) (Eag2) (Voltage-gated potassium channel subunit Kv10.2)	Kcnh5 Eag2	Mus musculus (Mouse)	988
DPOLQ_MOUSE	Q8CGS6	reviewed	DPOLQ_MOUSE	DNA polymerase theta (Chromosome aberrations occurring spontaneously protein 1) (DNA polymerase eta) [Includes: Helicase POLQ (EC 3.6.4.12); DNA polymerase POLQ (EC 2.7.7.7) (RNA-directed DNA polymerase POLQ) (EC 2.7.7.49)]	Polq Chaos1	Mus musculus (Mouse)	2544
MYOME_MOUSE	Q80YT7	reviewed	MYOME_MOUSE	Myomegalin (Phosphodiesterase 4D-interacting protein)	Pde4dip Kiaa0454	Mus musculus (Mouse)	2224
CDYL2_MOUSE	Q9D5D8	reviewed	CDYL2_MOUSE	Chromodomain Y-like protein 2 (CDY-like 2)	Cdyl2	Mus musculus (Mouse)	503
FYCO1_MOUSE	Q8VDC1	reviewed	FYCO1_MOUSE	FYVE and coiled-coil domain-containing protein 1	Fyco1	Mus musculus (Mouse)	1437
RBM28_MOUSE	Q8CGC6	reviewed	RBM28_MOUSE	RNA-binding protein 28 (RNA-binding motif protein 28)	Rbm28	Mus musculus (Mouse)	750
MCM9_MOUSE	Q2KHI9	reviewed	MCM9_MOUSE	DNA helicase MCM9 (EC 3.6.4.12) (Mini-chromosome maintenance deficient domain-containing protein 1) (Minichromosome maintenance 9)	Mcm9 Mcmdc1	Mus musculus (Mouse)	1134
CO4A4_MOUSE	Q9QZR9	reviewed	CO4A4_MOUSE	Collagen alpha-4(IV) chain	Col4a4	Mus musculus (Mouse)	1682
TEBP_MOUSE	Q9R0Q7	reviewed	TEBP_MOUSE	Prostaglandin E synthase 3 (EC 5.3.99.3) (Cytosolic prostaglandin E2 synthase) (cPGES) (Hsp90 co-chaperone) (Progesterone receptor complex p23) (Sid 3177) (Telomerase-binding protein p23)	Ptges3 Sid3177 Tebp	Mus musculus (Mouse)	160
ADT1_MOUSE	P48962	reviewed	ADT1_MOUSE	ADP/ATP translocase 1 (ADP,ATP carrier protein 1) (ADP,ATP carrier protein, heart/skeletal muscle isoform T1) (Adenine nucleotide translocator 1) (ANT 1) (Solute carrier family 25 member 4)	Slc25a4 Aac1 Anc1 Ant1	Mus musculus (Mouse)	298
RED2_MOUSE	Q9JI20	reviewed	RED2_MOUSE	Double-stranded RNA-specific editase B2 (EC 3.5.-.-) (RNA-dependent adenosine deaminase 3) (RNA-editing deaminase 2) (RNA-editing enzyme 2) (dsRNA adenosine deaminase B2)	Adarb2 Adar3 Red2	Mus musculus (Mouse)	745
FKB1A_MOUSE	P26883	reviewed	FKB1A_MOUSE	Peptidyl-prolyl cis-trans isomerase FKBP1A (PPIase FKBP1A) (EC 5.2.1.8) (12 kDa FK506-binding protein) (12 kDa FKBP) (FKBP-12) (Calstabin-1) (FK506-binding protein 1A) (FKBP-1A) (Immunophilin FKBP12) (Rotamase)	Fkbp1a Fkbp1	Mus musculus (Mouse)	108
TT21A_MOUSE	Q8C0S4	reviewed	TT21A_MOUSE	Tetratricopeptide repeat protein 21A (TPR repeat protein 21A) (Tetratricopeptide repeat-containing hedgehog modulator 2)	Ttc21a Thm2	Mus musculus (Mouse)	1314
CDK13_MOUSE	Q69ZA1	reviewed	CDK13_MOUSE	Cyclin-dependent kinase 13 (EC 2.7.11.22) (EC 2.7.11.23) (CDC2-related protein kinase 5) (Cell division cycle 2-like protein kinase 5) (Cell division protein kinase 13)	Cdk13 Cdc2l5 Kiaa1791	Mus musculus (Mouse)	1511
RASD1_MOUSE	O35626	reviewed	RASD1_MOUSE	Dexamethasone-induced Ras-related protein 1	Rasd1 Dexras1	Mus musculus (Mouse)	280
SGO2_MOUSE	Q7TSY8	reviewed	SGO2_MOUSE	Shugoshin 2 (Shugoshin-2) (Shugoshin-like 2)	Sgo2 Sgol2 Sgol2a	Mus musculus (Mouse)	1164
IDHP_MOUSE	P54071	reviewed	IDHP_MOUSE	Isocitrate dehydrogenase [NADP], mitochondrial (IDH) (EC 1.1.1.42) (ICD-M) (IDP) (NADP(+)-specific ICDH) (Oxalosuccinate decarboxylase)	Idh2	Mus musculus (Mouse)	452
TSR1_MOUSE	Q5SWD9	reviewed	TSR1_MOUSE	Pre-rRNA-processing protein TSR1 homolog	Tsr1 Kiaa1401	Mus musculus (Mouse)	803
CCD71_MOUSE	Q8VEG0	reviewed	CCD71_MOUSE	Coiled-coil domain-containing protein 71	Ccdc71	Mus musculus (Mouse)	433
CISD1_MOUSE	Q91WS0	reviewed	CISD1_MOUSE	CDGSH iron-sulfur domain-containing protein 1 (Cysteine transaminase CISD1) (EC 2.6.1.3) (MitoNEET)	Cisd1 D10Ertd214e Zcd1	Mus musculus (Mouse)	108
E41L2_MOUSE	O70318	reviewed	E41L2_MOUSE	Band 4.1-like protein 2 (Erythrocyte membrane protein band 4.1-like 2) (Generally expressed protein 4.1) (4.1G)	Epb41l2 Epb4.1l2	Mus musculus (Mouse)	988
SURF6_MOUSE	P70279	reviewed	SURF6_MOUSE	Surfeit locus protein 6	Surf6 Surf-6	Mus musculus (Mouse)	355
RHG20_MOUSE	Q6IFT4	reviewed	RHG20_MOUSE	Rho GTPase-activating protein 20 (RA and RhoGAP domain-containing protein) (RARhoGAP) (Rho-type GTPase-activating protein 20)	Arhgap20 Kiaa1391	Mus musculus (Mouse)	1182
ACOT9_MOUSE	Q9R0X4	reviewed	ACOT9_MOUSE	Acyl-coenzyme A thioesterase 9, mitochondrial (Acyl-CoA thioesterase 9) (EC 3.1.2.-) (Acyl coenzyme A thioester hydrolase 2) (MTE-2) (Acyl-CoA thioester hydrolase 9) (Mitochondrial 48 kDa acyl-CoA thioester hydrolase 1) (Mt-ACT48.1) (Protein U8) (p48)	Acot9 Acate2	Mus musculus (Mouse)	439
PHF23_MOUSE	Q8BSN5	reviewed	PHF23_MOUSE	PHD finger protein 23 (PDH-containing protein JUNE-1)	Phf23	Mus musculus (Mouse)	401
MAST4_MOUSE	Q811L6	reviewed	MAST4_MOUSE	Microtubule-associated serine/threonine-protein kinase 4 (EC 2.7.11.1)	Mast4	Mus musculus (Mouse)	2618
PACS1_MOUSE	Q8K212	reviewed	PACS1_MOUSE	Phosphofurin acidic cluster sorting protein 1 (PACS-1)	Pacs1	Mus musculus (Mouse)	961
P3C2A_MOUSE	Q61194	reviewed	P3C2A_MOUSE	Phosphatidylinositol 4-phosphate 3-kinase C2 domain-containing subunit alpha (PI3K-C2-alpha) (PtdIns-3-kinase C2 subunit alpha) (EC 2.7.1.137) (EC 2.7.1.153) (EC 2.7.1.154) (Cpk-m) (Phosphoinositide 3-kinase-C2-alpha) (p170)	Pik3c2a Cpk	Mus musculus (Mouse)	1686
PHB1_MOUSE	P67778	reviewed	PHB1_MOUSE	Prohibitin 1 (B-cell receptor-associated protein 32) (BAP 32)	Phb1 Phb	Mus musculus (Mouse)	272
SBNO1_MOUSE	Q689Z5	reviewed	SBNO1_MOUSE	Protein strawberry notch homolog 1 (mSno1)	Sbno1 Sno1	Mus musculus (Mouse)	1390
3HIDH_MOUSE	Q99L13	reviewed	3HIDH_MOUSE	3-hydroxyisobutyrate dehydrogenase, mitochondrial (HIBADH) (EC 1.1.1.31)	Hibadh	Mus musculus (Mouse)	335
MPP8_MOUSE	Q3TYA6	reviewed	MPP8_MOUSE	M-phase phosphoprotein 8	Mphosph8 Mpp8	Mus musculus (Mouse)	858
NCOR2_MOUSE	Q9WU42	reviewed	NCOR2_MOUSE	Nuclear receptor corepressor 2 (N-CoR2) (Silencing mediator of retinoic acid and thyroid hormone receptor) (SMRT) (SMRTe) (T3 receptor-associating factor) (TRAC) (Thyroid-, retinoic-acid-receptor-associated corepressor)	Ncor2 Smrt	Mus musculus (Mouse)	2472
LRP2_MOUSE	A2ARV4	reviewed	LRP2_MOUSE	Low-density lipoprotein receptor-related protein 2 (LRP-2) (Glycoprotein 330) (gp330) (Megalin)	Lrp2	Mus musculus (Mouse)	4660
MA2A1_MOUSE	P27046	reviewed	MA2A1_MOUSE	Alpha-mannosidase 2 (EC 3.2.1.114) (Golgi alpha-mannosidase II) (AMan II) (Man II) (Mannosidase alpha class 2A member 1) (Mannosyl-oligosaccharide 1,3-1,6-alpha-mannosidase)	Man2a1 Mana2	Mus musculus (Mouse)	1150
DLGP1_MOUSE	Q9D415	reviewed	DLGP1_MOUSE	Disks large-associated protein 1 (DAP-1) (Guanylate kinase-associated protein) (PSD-95/SAP90-binding protein 1) (SAP90/PSD-95-associated protein 1) (SAPAP1)	Dlgap1 Gkap Kiaa4162	Mus musculus (Mouse)	992
TCEA3_MOUSE	P23881	reviewed	TCEA3_MOUSE	Transcription elongation factor A protein 3 (Transcription elongation factor S-II protein 3) (Transcription elongation factor TFIIS.h)	Tcea3 Tfiish	Mus musculus (Mouse)	347
ABCA1_MOUSE	P41233	reviewed	ABCA1_MOUSE	Phospholipid-transporting ATPase ABCA1 (EC 7.6.2.1) (ATP-binding cassette sub-family A member 1) (ATP-binding cassette transporter 1) (ABC-1) (ATP-binding cassette 1)	Abca1 Abc1	Mus musculus (Mouse)	2261
GNPAT_MOUSE	P98192	reviewed	GNPAT_MOUSE	Dihydroxyacetone phosphate acyltransferase (DAP-AT) (DHAP-AT) (EC 2.3.1.42) (Acyl-CoA:dihydroxyacetonephosphateacyltransferase) (Glycerone-phosphate O-acyltransferase)	Gnpat Dhapat	Mus musculus (Mouse)	678
USH1C_MOUSE	Q9ES64	reviewed	USH1C_MOUSE	Harmonin (PDZ domain-containing protein) (Usher syndrome type-1C protein homolog)	Ush1c	Mus musculus (Mouse)	910
UN13A_MOUSE	Q4KUS2	reviewed	UN13A_MOUSE	Protein unc-13 homolog A (Munc13-1)	Unc13a	Mus musculus (Mouse)	1712
FNBP1_MOUSE	Q80TY0	reviewed	FNBP1_MOUSE	Formin-binding protein 1 (Formin-binding protein 17)	Fnbp1 Fbp17 Kiaa0554	Mus musculus (Mouse)	616
RL8_MOUSE	P62918	reviewed	RL8_MOUSE	Large ribosomal subunit protein uL2 (60S ribosomal protein L8)	Rpl8	Mus musculus (Mouse)	257
1433G_MOUSE	P61982	reviewed	1433G_MOUSE	14-3-3 protein gamma [Cleaved into: 14-3-3 protein gamma, N-terminally processed]	Ywhag	Mus musculus (Mouse)	247
NKTR_MOUSE	P30415	reviewed	NKTR_MOUSE	NK-tumor recognition protein (NK-TR protein) (Natural-killer cells cyclophilin-related protein) (Peptidyl-prolyl cis-trans isomerase NKTR) (PPIase) (EC 5.2.1.8)	Nktr	Mus musculus (Mouse)	1453
STAR9_MOUSE	Q80TF6	reviewed	STAR9_MOUSE	StAR-related lipid transfer protein 9 (Kinesin-like protein Kif16a) (START domain-containing protein 9) (StARD9)	Stard9 Kiaa1300 Kif16a	Mus musculus (Mouse)	4561
ZN821_MOUSE	Q6PD05	reviewed	ZN821_MOUSE	Zinc finger protein 821	Znf821 Zfp821	Mus musculus (Mouse)	413
WDR1_MOUSE	O88342	reviewed	WDR1_MOUSE	WD repeat-containing protein 1 (Actin-interacting protein 1) (AIP1)	Wdr1	Mus musculus (Mouse)	606
FSTL5_MOUSE	Q8BFR2	reviewed	FSTL5_MOUSE	Follistatin-related protein 5 (Follistatin-like protein 5) (m-D/Bsp120I 1-2)	Fstl5 Kiaa1263	Mus musculus (Mouse)	847
TADBP_MOUSE	Q921F2	reviewed	TADBP_MOUSE	TAR DNA-binding protein 43 (TDP-43)	Tardbp Tdp43	Mus musculus (Mouse)	414
HAIR_MOUSE	Q61645	reviewed	HAIR_MOUSE	Lysine-specific demethylase hairless (EC 1.14.11.65) ([histone H3]-dimethyl-L-lysine(9) demethylase hairless)	Hr	Mus musculus (Mouse)	1182
PYR1_MOUSE	B2RQC6	reviewed	PYR1_MOUSE	Multifunctional protein CAD (Carbamoyl phosphate synthetase 2-aspartate transcarbamylase-dihydroorotase) [Includes: Glutamine-dependent carbamoyl-phosphate synthase (EC 6.3.5.5); Glutamine amidotransferase (GATase) (GLNase) (EC 3.5.1.2); Ammonium-dependent carbamoyl phosphate synthase (CPS) (CPSase) (EC 6.3.4.16); Aspartate carbamoyltransferase (EC 2.1.3.2); Dihydroorotase (EC 3.5.2.3)]	Cad	Mus musculus (Mouse)	2225
SLF2_MOUSE	Q6P9P0	reviewed	SLF2_MOUSE	SMC5-SMC6 complex localization factor protein 2	Slf2 Fam178a	Mus musculus (Mouse)	1278
ITPR2_MOUSE	Q9Z329	reviewed	ITPR2_MOUSE	Inositol 1,4,5-trisphosphate receptor type 2 (IP3 receptor isoform 2) (IP3R 2) (InsP3R2) (Inositol 1,4,5-trisphosphate type V receptor) (Type 2 inositol 1,4,5-trisphosphate receptor) (Type 2 InsP3 receptor)	Itpr2 Itpr5	Mus musculus (Mouse)	2701
ARHG4_MOUSE	Q7TNR9	reviewed	ARHG4_MOUSE	Rho guanine nucleotide exchange factor 4 (APC-stimulated guanine nucleotide exchange factor) (Asef)	Arhgef4 Kiaa1112	Mus musculus (Mouse)	484
TGO1_MOUSE	Q8BI84	reviewed	TGO1_MOUSE	Transport and Golgi organization protein 1 homolog (TANGO1) (Melanoma inhibitory activity protein 3)	Mia3 Kiaa0268 Tango	Mus musculus (Mouse)	1930
CSF3_MOUSE	P09920	reviewed	CSF3_MOUSE	Granulocyte colony-stimulating factor (G-CSF)	Csf3 Csfg	Mus musculus (Mouse)	208
OXR1_MOUSE	Q4KMM3	reviewed	OXR1_MOUSE	Oxidation resistance protein 1 (Protein C7)	Oxr1 C7 Gm1238	Mus musculus (Mouse)	866
MRCKA_MOUSE	Q3UU96	reviewed	MRCKA_MOUSE	Serine/threonine-protein kinase MRCK alpha (EC 2.7.11.1) (CDC42-binding protein kinase alpha)	Cdc42bpa Kiaa0451	Mus musculus (Mouse)	1719
PHRF1_MOUSE	A6H619	reviewed	PHRF1_MOUSE	PHD and RING finger domain-containing protein 1	Phrf1 Kiaa1542	Mus musculus (Mouse)	1682
VWA3A_MOUSE	Q3UVV9	reviewed	VWA3A_MOUSE	von Willebrand factor A domain-containing protein 3A	Vwa3a	Mus musculus (Mouse)	1148
PPR26_MOUSE	Q6A025	reviewed	PPR26_MOUSE	Protein phosphatase 1 regulatory subunit 26	Ppp1r26 Gm347 Kiaa0649	Mus musculus (Mouse)	1163
KCNH3_MOUSE	Q9WVJ0	reviewed	KCNH3_MOUSE	Potassium voltage-gated channel subfamily H member 3 (Ether-a-go-go-like potassium channel 2) (ELK channel 2) (mElk2) (Voltage-gated potassium channel subunit Kv12.2)	Kcnh3 Elk2	Mus musculus (Mouse)	1095
ITSN2_MOUSE	Q9Z0R6	reviewed	ITSN2_MOUSE	Intersectin-2 (EH domain and SH3 domain regulator of endocytosis 2) (EH and SH3 domains protein 2) (SH3 domain-containing protein 1B)	Itsn2 Ese2 Sh3d1B	Mus musculus (Mouse)	1659
PTN14_MOUSE	Q62130	reviewed	PTN14_MOUSE	Tyrosine-protein phosphatase non-receptor type 14 (EC 3.1.3.48) (Protein-tyrosine phosphatase PTP36)	Ptpn14	Mus musculus (Mouse)	1189
RREB1_MOUSE	Q3UH06	reviewed	RREB1_MOUSE	Ras-responsive element-binding protein 1 (RREB-1) (RAS-responsive zinc finger transcription factor RREB)	Rreb1	Mus musculus (Mouse)	1700
SF3B1_MOUSE	Q99NB9	reviewed	SF3B1_MOUSE	Splicing factor 3B subunit 1 (Pre-mRNA-splicing factor SF3b 155 kDa subunit) (SF3b155) (Spliceosome-associated protein 155) (SAP 155)	Sf3b1 Sap155	Mus musculus (Mouse)	1304
H2AV_MOUSE	Q3THW5	reviewed	H2AV_MOUSE	Histone H2A.V (H2A.F/Z) (H2A.Z variant histone 2)	H2az2 H2afv H2av	Mus musculus (Mouse)	128
AFF1_MOUSE	O88573	reviewed	AFF1_MOUSE	AF4/FMR2 family member 1 (Proto-oncogene AF4) (Protein AF-4)	Aff1 Mllt2 Mllt2h	Mus musculus (Mouse)	1216
SASH1_MOUSE	P59808	reviewed	SASH1_MOUSE	SAM and SH3 domain-containing protein 1	Sash1	Mus musculus (Mouse)	1230
SHRM2_MOUSE	A2ALU4	reviewed	SHRM2_MOUSE	Protein Shroom2 (Protein Apxl)	Shroom2 Apxl	Mus musculus (Mouse)	1481
KIF15_MOUSE	Q6P9L6	reviewed	KIF15_MOUSE	Kinesin-like protein KIF15 (Kinesin-like protein 2) (Kinesin-like protein 7)	Kif15 Klp2 Knsl7	Mus musculus (Mouse)	1387
CEFIP_MOUSE	D3Z1D3	reviewed	CEFIP_MOUSE	Cardiac-enriched FHL2-interacting protein	CEFIP	Mus musculus (Mouse)	1412
FIL1L_MOUSE	Q6P6L0	reviewed	FIL1L_MOUSE	Filamin A-interacting protein 1-like (Protein down-regulated in ovarian cancer 1 homolog) (DOC-1)	Filip1l Doc1	Mus musculus (Mouse)	1131
RIMS2_MOUSE	Q9EQZ7	reviewed	RIMS2_MOUSE	Regulating synaptic membrane exocytosis protein 2 (Rab-3-interacting molecule 2) (RIM 2) (Rab-3-interacting protein 2)	Rims2 Rab3ip2 Rim2	Mus musculus (Mouse)	1530
ROAA_MOUSE	Q99020	reviewed	ROAA_MOUSE	Heterogeneous nuclear ribonucleoprotein A/B (hnRNP A/B) (CArG-binding factor-A) (CBF-A)	Hnrnpab Cbf-a Cgbfa Hnrpab	Mus musculus (Mouse)	285
SPAG1_MOUSE	Q80ZX8	reviewed	SPAG1_MOUSE	Sperm-associated antigen 1 (Infertility-related sperm protein Spag-1) (TPR-containing protein involved in spermatogenesis) (TPIS)	Spag1 Tpis	Mus musculus (Mouse)	901
IGS10_MOUSE	Q3V1M1	reviewed	IGS10_MOUSE	Immunoglobulin superfamily member 10 (IgSF10)	Igsf10	Mus musculus (Mouse)	2594
PSA3_MOUSE	O70435	reviewed	PSA3_MOUSE	Proteasome subunit alpha type-3 (Macropain subunit C8) (Multicatalytic endopeptidase complex subunit C8) (Proteasome component C8) (Proteasome subunit K)	Psma3	Mus musculus (Mouse)	255
ESF1_MOUSE	Q3V1V3	reviewed	ESF1_MOUSE	ESF1 homolog (ABT1-associated protein)	Esf1 Abtap	Mus musculus (Mouse)	845
MAP7_MOUSE	O88735	reviewed	MAP7_MOUSE	Ensconsin (Epithelial microtubule-associated protein of 115 kDa) (E-MAP-115) (Microtubule-associated protein 7) (MAP-7)	Map7 Mtap7	Mus musculus (Mouse)	730
SDCG8_MOUSE	Q80UF4	reviewed	SDCG8_MOUSE	Serologically defined colon cancer antigen 8 homolog (Centrosomal colon cancer autoantigen protein) (mCCCAP)	Sdccag8 Cccap	Mus musculus (Mouse)	717
NCKX1_MOUSE	Q91WD8	reviewed	NCKX1_MOUSE	Sodium/potassium/calcium exchanger 1 (Na(+)/K(+)/Ca(2+)-exchange protein 1) (Retinal rod Na-Ca+K exchanger) (Solute carrier family 24 member 1)	Slc24a1 Nckx1	Mus musculus (Mouse)	1130
PTPA_MOUSE	P58389	reviewed	PTPA_MOUSE	Serine/threonine-protein phosphatase 2A activator (EC 5.2.1.8) (PP2A, subunit B', PR53 isoform) (Phosphotyrosyl phosphatase activator) (PTPA) (Serine/threonine-protein phosphatase 2A regulatory subunit 4) (Serine/threonine-protein phosphatase 2A regulatory subunit B')	Ptpa Ppp2r4	Mus musculus (Mouse)	323
CETN4_MOUSE	Q8K4K1	reviewed	CETN4_MOUSE	Centrin-4 (Centrin4)	Cetn4 Cen4	Mus musculus (Mouse)	168
DACT2_MOUSE	Q7TN08	reviewed	DACT2_MOUSE	Dapper homolog 2 (mDpr2) (Dapper antagonist of catenin 2)	Dact2 Dpr2 Frd2	Mus musculus (Mouse)	757
N6MT1_MOUSE	Q6SKR2	reviewed	N6MT1_MOUSE	Methyltransferase N6AMT1 (HemK methyltransferase family member 2) (Lysine N-methyltransferase 9) (EC 2.1.1.-) (Methylarsonite methyltransferase N6AMT1) (EC 2.1.1.-) (Protein N(5)-glutamine methyltransferase) (EC 2.1.1.-)	N6amt1 Hemk2 Kmt9 Pred28	Mus musculus (Mouse)	214
REV1_MOUSE	Q920Q2	reviewed	REV1_MOUSE	DNA repair protein REV1 (EC 2.7.7.-) (Rev1-like terminal deoxycytidyl transferase)	Rev1 Rev1l	Mus musculus (Mouse)	1249
CE112_MOUSE	Q5PR68	reviewed	CE112_MOUSE	Centrosomal protein of 112 kDa (Cep112) (Coiled-coil domain-containing protein 46)	Cep112 Ccdc46	Mus musculus (Mouse)	954
CLAP1_MOUSE	Q80TV8	reviewed	CLAP1_MOUSE	CLIP-associating protein 1 (Cytoplasmic linker-associated protein 1)	Clasp1 Kiaa0622	Mus musculus (Mouse)	1535
ASXL3_MOUSE	Q8C4A5	reviewed	ASXL3_MOUSE	Putative Polycomb group protein ASXL3 (Additional sex combs-like protein 3)	Asxl3	Mus musculus (Mouse)	2259
SHIP1_MOUSE	Q9ES52	reviewed	SHIP1_MOUSE	Phosphatidylinositol 3,4,5-trisphosphate 5-phosphatase 1 (EC 3.1.3.86) (Inositol polyphosphate-5-phosphatase D) (EC 3.1.3.56) (Inositol polyphosphate-5-phosphatase of 145 kDa) (SIP-145) (Phosphatidylinositol-4,5-bisphosphate 5-phosphatase) (EC 3.1.3.36) (SH2 domain-containing inositol 5'-phosphatase 1) (SH2 domain-containing inositol phosphatase 1) (SHIP-1) (p150Ship)	Inpp5d 7a33 Ship Ship1	Mus musculus (Mouse)	1191
NUSAP_MOUSE	Q9ERH4	reviewed	NUSAP_MOUSE	Nucleolar and spindle-associated protein 1 (NuSAP)	Nusap1	Mus musculus (Mouse)	427
RGPA1_MOUSE	Q6GYP7	reviewed	RGPA1_MOUSE	Ral GTPase-activating protein subunit alpha-1 (GAP-related-interacting partner to E12) (GRIPE) (GTPase-activating RapGAP domain-like 1) (Tuberin-like protein 1) (p240)	Ralgapa1 Garnl1 Kiaa0884 Tulip1	Mus musculus (Mouse)	2035
CSN1_MOUSE	Q99LD4	reviewed	CSN1_MOUSE	COP9 signalosome complex subunit 1 (SGN1) (Signalosome subunit 1) (G protein pathway suppressor 1) (GPS-1) (JAB1-containing signalosome subunit 1)	Gps1 Cops1 Csn1	Mus musculus (Mouse)	471
PRS6A_MOUSE	O88685	reviewed	PRS6A_MOUSE	26S proteasome regulatory subunit 6A (26S proteasome AAA-ATPase subunit RPT5) (Proteasome 26S subunit ATPase 3) (Tat-binding protein 1) (TBP-1)	Psmc3 Tbp1	Mus musculus (Mouse)	442
UBC12_MOUSE	P61082	reviewed	UBC12_MOUSE	NEDD8-conjugating enzyme Ubc12 (EC 2.3.2.34) (NEDD8 carrier protein) (Ubiquitin-conjugating enzyme E2 M)	Ube2m Ubc-rs2 Ubc12	Mus musculus (Mouse)	183
SL9A3_MOUSE	G3X939	reviewed	SL9A3_MOUSE	Sodium/hydrogen exchanger 3	Slc9a3	Mus musculus (Mouse)	829
2AAB_MOUSE	Q7TNP2	reviewed	2AAB_MOUSE	Serine/threonine-protein phosphatase 2A 65 kDa regulatory subunit A beta isoform (PP2A subunit A isoform PR65-beta) (PP2A subunit A isoform R1-beta)	Ppp2r1b	Mus musculus (Mouse)	601
FLNC_MOUSE	Q8VHX6	reviewed	FLNC_MOUSE	Filamin-C (FLN-C) (ABP-280-like protein) (ABP-L) (Actin-binding-like protein) (Filamin-2) (Gamma-filamin)	Flnc Abpl Fln2	Mus musculus (Mouse)	2726
HELZ_MOUSE	Q6DFV5	reviewed	HELZ_MOUSE	Probable helicase with zinc finger domain (EC 3.6.4.-)	Helz Kiaa0054	Mus musculus (Mouse)	1964
RYR3_MOUSE	A2AGL3	reviewed	RYR3_MOUSE	Ryanodine receptor 3 (RYR-3) (RyR3) (Brain ryanodine receptor-calcium release channel) (Brain-type ryanodine receptor) (Type 3 ryanodine receptor)	Ryr3	Mus musculus (Mouse)	4863
HFM1_MOUSE	D3Z4R1	reviewed	HFM1_MOUSE	Probable ATP-dependent DNA helicase HFM1 (EC 3.6.4.12)	Hfm1	Mus musculus (Mouse)	1434
CUL3_MOUSE	Q9JLV5	reviewed	CUL3_MOUSE	Cullin-3 (CUL-3)	Cul3	Mus musculus (Mouse)	768
CP096_MOUSE	E9QMW4	reviewed	CP096_MOUSE	Uncharacterized protein C16orf96 homolog		Mus musculus (Mouse)	1145
K1C9_MOUSE	Q6RHW0	reviewed	K1C9_MOUSE	Keratin, type I cytoskeletal 9 (Cytokeratin-9) (CK-9) (Keratin-9) (K9)	Krt9 K9 Krt1-9	Mus musculus (Mouse)	743
PSA5_MOUSE	Q9Z2U1	reviewed	PSA5_MOUSE	Proteasome subunit alpha type-5 (Macropain zeta chain) (Multicatalytic endopeptidase complex zeta chain) (Proteasome zeta chain)	Psma5	Mus musculus (Mouse)	241
CAC1D_MOUSE	Q99246	reviewed	CAC1D_MOUSE	Voltage-dependent L-type calcium channel subunit alpha-1D (Calcium channel, L type, alpha-1 polypeptide isoform 2) (Voltage-gated calcium channel subunit alpha Cav1.3)	Cacna1d Cach3 Cacn4 Cacnl1a2 Cchl1a2	Mus musculus (Mouse)	2179
SMC1B_MOUSE	Q920F6	reviewed	SMC1B_MOUSE	Structural maintenance of chromosomes protein 1B (SMC protein 1B) (SMC-1-beta) (SMC-1B)	Smc1b Smc1l2	Mus musculus (Mouse)	1248
DOCK9_MOUSE	Q8BIK4	reviewed	DOCK9_MOUSE	Dedicator of cytokinesis protein 9 (Cdc42 guanine nucleotide exchange factor zizimin-1) (Zizimin-1)	Dock9 D14Wsu89e Kiaa1058 Ziz1	Mus musculus (Mouse)	2055
NUCL_MOUSE	P09405	reviewed	NUCL_MOUSE	Nucleolin (Protein C23)	Ncl Nuc	Mus musculus (Mouse)	707
ZN516_MOUSE	Q7TSH3	reviewed	ZN516_MOUSE	Zinc finger protein 516	Znf516 Kiaa0222 Zfp516	Mus musculus (Mouse)	1157
ITA7_MOUSE	Q61738	reviewed	ITA7_MOUSE	Integrin alpha-7 [Cleaved into: Integrin alpha-7 heavy chain; Integrin alpha-7 light chain]	Itga7	Mus musculus (Mouse)	1179
RAI14_MOUSE	Q9EP71	reviewed	RAI14_MOUSE	Ankycorbin (Ankyrin repeat and coiled-coil structure-containing protein) (Novel retinal pigment epithelial cell protein) (Retinoic acid-induced protein 14) (p125)	Rai14 Kiaa1334 Norpeg	Mus musculus (Mouse)	979
CCNB3_MOUSE	Q810T2	reviewed	CCNB3_MOUSE	G2/mitotic-specific cyclin-B3	Ccnb3 Cycb3	Mus musculus (Mouse)	1396
IF1AX_MOUSE	Q8BMJ3	reviewed	IF1AX_MOUSE	Eukaryotic translation initiation factor 1A, X-chromosomal (eIF-1A X isoform) (eIF1A X isoform) (Eukaryotic translation initiation factor 4C) (eIF-4C)	Eif1ax Eif1ay	Mus musculus (Mouse)	144
PUS7L_MOUSE	Q8CE46	reviewed	PUS7L_MOUSE	Pseudouridylate synthase PUS7L (EC 5.4.99.-) (Pseudouridylate synthase 7 homolog-like protein)	Pus7l	Mus musculus (Mouse)	702
CREL2_MOUSE	Q9CYA0	reviewed	CREL2_MOUSE	Protein disulfide isomerase Creld2 (EC 5.3.4.1) (Cysteine-rich with EGF-like domain protein 2)	Creld2	Mus musculus (Mouse)	350
AMER1_MOUSE	Q7TS75	reviewed	AMER1_MOUSE	APC membrane recruitment protein 1 (Amer1) (Protein FAM123B)	Amer1 Fam123b	Mus musculus (Mouse)	1132
NF1_MOUSE	Q04690	reviewed	NF1_MOUSE	Neurofibromin (Neurofibromatosis-related protein NF-1)	Nf1	Mus musculus (Mouse)	2841
SR140_MOUSE	Q6NV83	reviewed	SR140_MOUSE	U2 snRNP-associated SURP motif-containing protein (140 kDa Ser/Arg-rich domain protein) (U2-associated protein SR140)	U2surp Sr140	Mus musculus (Mouse)	1029
IF2P_MOUSE	Q05D44	reviewed	IF2P_MOUSE	Eukaryotic translation initiation factor 5B (eIF-5B) (EC 3.6.5.3) (Translation initiation factor IF-2)	Eif5b If2	Mus musculus (Mouse)	1216
SYPL1_MOUSE	O09117	reviewed	SYPL1_MOUSE	Synaptophysin-like protein 1 (Pantophysin)	Sypl1 Pphn Sypl	Mus musculus (Mouse)	261
DHX8_MOUSE	A2A4P0	reviewed	DHX8_MOUSE	ATP-dependent RNA helicase DHX8 (EC 3.6.4.13) (DEAH box protein 8)	Dhx8	Mus musculus (Mouse)	1244
PPID_MOUSE	Q9CR16	reviewed	PPID_MOUSE	Peptidyl-prolyl cis-trans isomerase D (PPIase D) (EC 5.2.1.8) (40 kDa peptidyl-prolyl cis-trans isomerase) (Cyclophilin-40) (CYP-40) (Rotamase D)	Ppid	Mus musculus (Mouse)	370
NOS2_MOUSE	P29477	reviewed	NOS2_MOUSE	Nitric oxide synthase, inducible (EC 1.14.13.39) (Inducible NO synthase) (Inducible NOS) (iNOS) (Macrophage NOS) (MAC-NOS) (NOS type II) (Peptidyl-cysteine S-nitrosylase NOS2)	Nos2 Inosl	Mus musculus (Mouse)	1144
ATS5_MOUSE	Q9R001	reviewed	ATS5_MOUSE	A disintegrin and metalloproteinase with thrombospondin motifs 5 (ADAM-TS 5) (ADAM-TS5) (ADAMTS-5) (EC 3.4.24.-) (ADMP-2) (Aggrecanase-2) (Implantin)	Adamts5	Mus musculus (Mouse)	930
HMCN1_MOUSE	D3YXG0	reviewed	HMCN1_MOUSE	Hemicentin-1 (Fibulin-6) (FIBL-6)	Hmcn1	Mus musculus (Mouse)	5634
CD054_MOUSE	E0CYV9	reviewed	CD054_MOUSE	Uncharacterized protein C4orf54 homolog		Mus musculus (Mouse)	1786
QSER1_MOUSE	A0A338P6K9	reviewed	QSER1_MOUSE	Glutamine and serine-rich protein 1	Qser1	Mus musculus (Mouse)	1788
IF4G1_MOUSE	Q6NZJ6	reviewed	IF4G1_MOUSE	Eukaryotic translation initiation factor 4 gamma 1 (eIF-4-gamma 1) (eIF-4G 1) (eIF-4G1)	Eif4g1	Mus musculus (Mouse)	1600
SRS10_MOUSE	Q9R0U0	reviewed	SRS10_MOUSE	Serine/arginine-rich splicing factor 10 (FUS-interacting serine-arginine-rich protein 1) (Neural-salient serine/arginine-rich protein) (Neural-specific SR protein) (Splicing factor, arginine/serine-rich 13A) (TLS-associated protein with Ser-Arg repeats) (TASR) (TLS-associated protein with SR repeats) (TLS-associated serine-arginine protein) (TLS-associated SR protein)	Srsf10 Fusip1 Nssr Sfrs13a Srsf13a	Mus musculus (Mouse)	262
AP3B1_MOUSE	Q9Z1T1	reviewed	AP3B1_MOUSE	AP-3 complex subunit beta-1 (Adaptor protein complex AP-3 subunit beta-1) (Adaptor-related protein complex 3 subunit beta-1) (Beta-3A-adaptin) (Clathrin assembly protein complex 3 beta-1 large chain)	Ap3b1	Mus musculus (Mouse)	1105
NEK1_MOUSE	P51954	reviewed	NEK1_MOUSE	Serine/threonine-protein kinase Nek1 (EC 2.7.11.1) (Never in mitosis A-related kinase 1) (NimA-related protein kinase 1)	Nek1	Mus musculus (Mouse)	1203
WDFY3_MOUSE	Q6VNB8	reviewed	WDFY3_MOUSE	WD repeat and FYVE domain-containing protein 3 (Beach domain, WD repeat and FYVE domain-containing protein 1) (BWF1)	Wdfy3	Mus musculus (Mouse)	3508
FERM2_MOUSE	Q8CIB5	reviewed	FERM2_MOUSE	Fermitin family homolog 2 (Kindlin-2) (Pleckstrin homology domain-containing family C member 1)	Fermt2 Plekhc1	Mus musculus (Mouse)	680
DDX21_MOUSE	Q9JIK5	reviewed	DDX21_MOUSE	Nucleolar RNA helicase 2 (EC 3.6.4.13) (DEAD box protein 21) (Gu-alpha) (Nucleolar RNA helicase Gu) (Nucleolar RNA helicase II) (RH II/Gu)	Ddx21	Mus musculus (Mouse)	851
NCHL1_MOUSE	P70232	reviewed	NCHL1_MOUSE	Neural cell adhesion molecule L1-like protein (Cell adhesion molecule with homology to L1CAM) (Chl1-like protein) (Close homolog of L1) [Cleaved into: Processed neural cell adhesion molecule L1-like protein]	Chl1 Call	Mus musculus (Mouse)	1209
ZN786_MOUSE	Q8BV42	reviewed	ZN786_MOUSE	Zinc finger protein 786	Znf786 Zfp786	Mus musculus (Mouse)	777
PDS5A_MOUSE	Q6A026	reviewed	PDS5A_MOUSE	Sister chromatid cohesion protein PDS5 homolog A	Pds5a Kiaa0648	Mus musculus (Mouse)	1332
RBCC1_MOUSE	Q9ESK9	reviewed	RBCC1_MOUSE	RB1-inducible coiled-coil protein 1 (Coiled-coil-forming protein 1) (FAK family kinase-interacting protein of 200 kDa) (FIP200) (LaXp180)	Rb1cc1 Cc1 Kiaa0203	Mus musculus (Mouse)	1588
CAC1A_MOUSE	P97445	reviewed	CAC1A_MOUSE	Voltage-dependent P/Q-type calcium channel subunit alpha-1A (Brain calcium channel I) (BI) (Calcium channel, L type, alpha-1 polypeptide isoform 4) (Voltage-gated calcium channel subunit alpha Cav2.1)	Cacna1a Caca1a Cach4 Cacn3 Cacnl1a4 Ccha1a	Mus musculus (Mouse)	2368
RRP5_MOUSE	Q6NS46	reviewed	RRP5_MOUSE	Protein RRP5 homolog (Apoptosis-linked gene 4 protein) (Programmed cell death protein 11)	Pdcd11 Alg4 Kiaa0185	Mus musculus (Mouse)	1862
ZN445_MOUSE	Q8R2V3	reviewed	ZN445_MOUSE	Zinc finger protein 445	Znf445 Zfp445	Mus musculus (Mouse)	986
WWC2_MOUSE	Q6NXJ0	reviewed	WWC2_MOUSE	Protein WWC2 (WW domain-containing protein 2)	Wwc2 D8Ertd594e MNCb-4173	Mus musculus (Mouse)	1187
NRIP1_MOUSE	Q8CBD1	reviewed	NRIP1_MOUSE	Nuclear receptor-interacting protein 1 (Nuclear factor RIP140) (Receptor-interacting protein 140)	Nrip1	Mus musculus (Mouse)	1161
RS19_MOUSE	Q9CZX8	reviewed	RS19_MOUSE	Small ribosomal subunit protein eS19 (40S ribosomal protein S19)	Rps19	Mus musculus (Mouse)	145
RTF1_MOUSE	A2AQ19	reviewed	RTF1_MOUSE	RNA polymerase-associated protein RTF1 homolog	Rtf1	Mus musculus (Mouse)	715
TDRD6_MOUSE	P61407	reviewed	TDRD6_MOUSE	Tudor domain-containing protein 6	Tdrd6	Mus musculus (Mouse)	2134
PARVA_MOUSE	Q9EPC1	reviewed	PARVA_MOUSE	Alpha-parvin (Actopaxin)	Parva Actp MNCb-0301	Mus musculus (Mouse)	372
Z518B_MOUSE	B2RRE4	reviewed	Z518B_MOUSE	Zinc finger protein 518B	Znf518b Kiaa1729 Zfp518b	Mus musculus (Mouse)	1077
TNR6A_MOUSE	Q3UHK8	reviewed	TNR6A_MOUSE	Trinucleotide repeat-containing gene 6A protein	Tnrc6a Kiaa1460	Mus musculus (Mouse)	1896
ZO2_MOUSE	Q9Z0U1	reviewed	ZO2_MOUSE	Tight junction protein ZO-2 (Tight junction protein 2) (Zona occludens protein 2) (Zonula occludens protein 2)	Tjp2 Zo2	Mus musculus (Mouse)	1167
U17PA_MOUSE	Q61068	reviewed	U17PA_MOUSE	Ubiquitin carboxyl-terminal hydrolase 17-like protein A (USP17-A) (EC 3.4.19.12) (Deubiquitinating enzyme 1) (Ubiquitin carboxyl-terminal hydrolase DUB-1) (Ubiquitin thioesterase DUB-1) (Ubiquitin-specific-processing protease DUB-1)	Usp17la Dub-1 Dub1	Mus musculus (Mouse)	526
TASO2_MOUSE	Q5DTT3	reviewed	TASO2_MOUSE	Protein TASOR 2 (Peripheral benzodiazepine receptor-associated protein 20)	Tasor2 Fam208b Kiaa2006 Pap20	Mus musculus (Mouse)	2382
CAND2_MOUSE	Q6ZQ73	reviewed	CAND2_MOUSE	Cullin-associated NEDD8-dissociated protein 2 (Cullin-associated and neddylation-dissociated protein 2) (TBP-interacting protein of 120 kDa B) (TBP-interacting protein 120B) (p120 CAND2)	Cand2 Kiaa0667 Tip120b	Mus musculus (Mouse)	1235
PB1_MOUSE	Q8BSQ9	reviewed	PB1_MOUSE	Protein polybromo-1 (BRG1-associated factor 180) (BAF180)	Pbrm1 Baf180 Pb1	Mus musculus (Mouse)	1634
TRIO_MOUSE	Q0KL02	reviewed	TRIO_MOUSE	Triple functional domain protein (EC 2.7.11.1)	Trio	Mus musculus (Mouse)	3102
DC1L2_MOUSE	Q6PDL0	reviewed	DC1L2_MOUSE	Cytoplasmic dynein 1 light intermediate chain 2 (Dynein light intermediate chain 2, cytosolic)	Dync1li2 Dncli2 Dnclic2	Mus musculus (Mouse)	492
OCRL_MOUSE	Q6NVF0	reviewed	OCRL_MOUSE	Inositol polyphosphate 5-phosphatase OCRL (EC 3.1.3.36) (EC 3.1.3.56) (Inositol polyphosphate 5-phosphatase OCRL-1) (Phosphatidylinositol 3,4,5-triphosphate 5-phosphatase) (EC 3.1.3.86)	Ocrl Ocrl1	Mus musculus (Mouse)	900
QCR1_MOUSE	Q9CZ13	reviewed	QCR1_MOUSE	Cytochrome b-c1 complex subunit 1, mitochondrial (Complex III subunit 1) (Core protein I) (Ubiquinol-cytochrome-c reductase complex core protein 1)	Uqcrc1	Mus musculus (Mouse)	480
AMOT_MOUSE	Q8VHG2	reviewed	AMOT_MOUSE	Angiomotin	Amot Kiaa1071	Mus musculus (Mouse)	1126
CHD6_MOUSE	A3KFM7	reviewed	CHD6_MOUSE	Chromodomain-helicase-DNA-binding protein 6 (CHD-6) (EC 3.6.4.12) (ATP-dependent helicase CHD6)	Chd6 Kiaa1335	Mus musculus (Mouse)	2711
CE295_MOUSE	Q8BQ48	reviewed	CE295_MOUSE	Centrosomal protein of 295 kDa	Cep295 Kiaa1731	Mus musculus (Mouse)	2412
UBF1_MOUSE	P25976	reviewed	UBF1_MOUSE	Nucleolar transcription factor 1 (Upstream-binding factor 1) (UBF-1)	Ubtf Tcfubf Ubf-1 Ubf1	Mus musculus (Mouse)	765
ARG28_MOUSE	P97433	reviewed	ARG28_MOUSE	Rho guanine nucleotide exchange factor 28 (190 kDa guanine nucleotide exchange factor) (p190-RhoGEF) (p190RhoGEF) (Rho guanine nucleotide exchange factor) (Rho-interacting protein 2)	Arhgef28 Kiaa1998 Rgnef Rhoip2 Rip2	Mus musculus (Mouse)	1700
CC110_MOUSE	Q3V125	reviewed	CC110_MOUSE	Coiled-coil domain-containing protein 110	Ccdc110 Gm172	Mus musculus (Mouse)	848
ECHA_MOUSE	Q8BMS1	reviewed	ECHA_MOUSE	Trifunctional enzyme subunit alpha, mitochondrial (Monolysocardiolipin acyltransferase) (EC 2.3.1.-) (TP-alpha) [Includes: Long-chain enoyl-CoA hydratase (EC 4.2.1.17); Long chain 3-hydroxyacyl-CoA dehydrogenase (EC 1.1.1.211)]	Hadha	Mus musculus (Mouse)	763
BLM_MOUSE	O88700	reviewed	BLM_MOUSE	RecQ-like DNA helicase BLM (EC 3.6.4.12) (Bloom syndrome protein homolog) (mBLM) (RecQ helicase homolog)	Blm	Mus musculus (Mouse)	1416
TNC18_MOUSE	Q80WC3	reviewed	TNC18_MOUSE	Trinucleotide repeat-containing gene 18 protein (Zinc finger protein 469)	Tnrc18 Kiaa1856 Zfp469	Mus musculus (Mouse)	2878
UBR1_MOUSE	O70481	reviewed	UBR1_MOUSE	E3 ubiquitin-protein ligase UBR1 (EC 2.3.2.27) (N-recognin-1) (RING-type E3 ubiquitin transferase UBR1) (Ubiquitin-protein ligase E3-alpha-1) (Ubiquitin-protein ligase E3-alpha-I)	Ubr1	Mus musculus (Mouse)	1757
TTLL4_MOUSE	Q80UG8	reviewed	TTLL4_MOUSE	Tubulin monoglutamylase TTLL4 (EC 6.3.2.-) (Protein monoglutamylase TTLL4) (Tubulin--tyrosine ligase-like protein 4)	Ttll4 Kiaa0173	Mus musculus (Mouse)	1193
ZFP37_MOUSE	P17141	reviewed	ZFP37_MOUSE	Zinc finger protein 37 (Zfp-37) (Male germ cell-specific zinc finger protein)	Zfp37 Zfp-37	Mus musculus (Mouse)	594
SPEG_MOUSE	Q62407	reviewed	SPEG_MOUSE	Striated muscle-specific serine/threonine-protein kinase (EC 2.7.11.1) (Aortic preferentially expressed protein 1) (APEG-1)	Speg Apeg1 Kiaa1297	Mus musculus (Mouse)	3262
PRC2B_MOUSE	Q7TPM1	reviewed	PRC2B_MOUSE	Protein PRRC2B (HLA-B-associated transcript 2-like 1) (Proline-rich coiled-coil protein 2B)	Prrc2b Bat2l Bat2l1 Kiaa0515	Mus musculus (Mouse)	1486
AL1B1_MOUSE	Q9CZS1	reviewed	AL1B1_MOUSE	Aldehyde dehydrogenase X, mitochondrial (EC 1.2.1.3) (Aldehyde dehydrogenase family 1 member B1)	Aldh1b1 Aldhx	Mus musculus (Mouse)	519
CEP72_MOUSE	Q9D3R3	reviewed	CEP72_MOUSE	Centrosomal protein of 72 kDa (Cep72)	Cep72 Kiaa1519	Mus musculus (Mouse)	646
RECQ5_MOUSE	Q8VID5	reviewed	RECQ5_MOUSE	ATP-dependent DNA helicase Q5 (EC 3.6.4.12) (DNA helicase, RecQ-like type 5) (RecQ5) (RECQL5beta) (RecQ protein-like 5)	Recql5	Mus musculus (Mouse)	982
CIC_MOUSE	Q924A2	reviewed	CIC_MOUSE	Protein capicua homolog	Cic Kiaa0306	Mus musculus (Mouse)	2510
PLCB2_MOUSE	A3KGF7	reviewed	PLCB2_MOUSE	1-phosphatidylinositol 4,5-bisphosphate phosphodiesterase beta-2 (EC 3.1.4.11) (Phosphoinositide phospholipase C-beta-2) (Phospholipase C-beta-2) (PLC-beta-2)	Plcb2	Mus musculus (Mouse)	1181
CLSPN_MOUSE	Q80YR7	reviewed	CLSPN_MOUSE	Claspin	Clspn	Mus musculus (Mouse)	1315
BICRA_MOUSE	F8VPZ9	reviewed	BICRA_MOUSE	BRD4-interacting chromatin-remodeling complex-associated protein (Glioma tumor suppressor candidate region gene 1 protein)	Bicra Gltscr1	Mus musculus (Mouse)	1578
GDN_MOUSE	Q07235	reviewed	GDN_MOUSE	Glia-derived nexin (GDN) (Peptidase inhibitor 7) (PI-7) (Protease nexin 1) (PN-1) (Protease nexin I) (Serine protease-inhibitor 4) (Serpin E2)	Serpine2 Pi7 Pn1 Spi4	Mus musculus (Mouse)	397
KI26B_MOUSE	Q7TNC6	reviewed	KI26B_MOUSE	Kinesin-like protein KIF26B	Kif26b	Mus musculus (Mouse)	2112
TRIPC_MOUSE	G5E870	reviewed	TRIPC_MOUSE	E3 ubiquitin-protein ligase TRIP12 (EC 2.3.2.26) (HECT-type E3 ubiquitin transferase TRIP12) (Thyroid receptor-interacting protein 12) (TR-interacting protein 12) (TRIP-12)	Trip12	Mus musculus (Mouse)	2025
H18_MOUSE	Q8VIK3	reviewed	H18_MOUSE	Histone H1.8 (Histone H1oo) (Oocyte-specific histone H1) (Oocyte-specific linker histone H1)	H1.8 H1f8 H1foo H1oo	Mus musculus (Mouse)	304
MPI_MOUSE	Q924M7	reviewed	MPI_MOUSE	Mannose-6-phosphate isomerase (EC 5.3.1.8) (Phosphohexomutase) (Phosphomannose isomerase) (PMI)	Mpi Mpi1 Pmi	Mus musculus (Mouse)	423
ATRX_MOUSE	Q61687	reviewed	ATRX_MOUSE	Transcriptional regulator ATRX (EC 3.6.4.12) (ATP-dependent helicase ATRX) (HP1 alpha-interacting protein) (HP1-BP38 protein) (Heterochromatin protein 2) (X-linked nuclear protein)	Atrx Hp1bp2 Xnp	Mus musculus (Mouse)	2476
UHRF1_MOUSE	Q8VDF2	reviewed	UHRF1_MOUSE	E3 ubiquitin-protein ligase UHRF1 (EC 2.3.2.27) (Nuclear protein 95) (Nuclear zinc finger protein Np95) (RING-type E3 ubiquitin transferase UHRF1) (Ubiquitin-like PHD and RING finger domain-containing protein 1) (mUhrf1) (Ubiquitin-like-containing PHD and RING finger domains protein 1)	Uhrf1 Np95	Mus musculus (Mouse)	782
MYLK_MOUSE	Q6PDN3	reviewed	MYLK_MOUSE	Myosin light chain kinase, smooth muscle (MLCK) (smMLCK) (EC 2.7.11.18) (Kinase-related protein) (KRP) (Telokin) [Cleaved into: Myosin light chain kinase, smooth muscle, deglutamylated form]	Mylk	Mus musculus (Mouse)	1941
SRC8_MOUSE	Q60598	reviewed	SRC8_MOUSE	Src substrate cortactin	Cttn Ems1	Mus musculus (Mouse)	546
AFAD_MOUSE	Q9QZQ1	reviewed	AFAD_MOUSE	Afadin (Afadin adherens junction formation factor) (Protein Af-6)	Afdn Af6 Mllt4	Mus musculus (Mouse)	1820
AF1L2_MOUSE	Q5DTU0	reviewed	AF1L2_MOUSE	Actin filament-associated protein 1-like 2 (AFAP1-like protein 2)	Afap1l2 Kiaa1914	Mus musculus (Mouse)	825
SYVC_MOUSE	Q9Z1Q9	reviewed	SYVC_MOUSE	Valine--tRNA ligase (EC 6.1.1.9) (Protein G7a) (Valyl-tRNA synthetase) (ValRS)	Vars1 Bat6 G7a Vars Vars2	Mus musculus (Mouse)	1263
BAZ1A_MOUSE	O88379	reviewed	BAZ1A_MOUSE	Bromodomain adjacent to zinc finger domain protein 1A (Cbp146)	Baz1a Cbp146	Mus musculus (Mouse)	1555
FMN1_MOUSE	Q05860	reviewed	FMN1_MOUSE	Formin-1 (Limb deformity protein)	Fmn1 Fmn Ld	Mus musculus (Mouse)	1466
BMP2K_MOUSE	Q91Z96	reviewed	BMP2K_MOUSE	BMP-2-inducible protein kinase (BIKe) (EC 2.7.11.1)	Bmp2k Bike	Mus musculus (Mouse)	1138
RL28_MOUSE	P41105	reviewed	RL28_MOUSE	Large ribosomal subunit protein eL28 (60S ribosomal protein L28)	Rpl28	Mus musculus (Mouse)	137
SLK_MOUSE	O54988	reviewed	SLK_MOUSE	STE20-like serine/threonine-protein kinase (STE20-like kinase) (mSLK) (EC 2.7.11.1) (Etk4) (STE20-related kinase SMAK) (STE20-related serine/threonine-protein kinase) (STE20-related kinase) (Serine/threonine-protein kinase 2)	Slk Kiaa0204 Stk2	Mus musculus (Mouse)	1233
MYO3A_MOUSE	Q8K3H5	reviewed	MYO3A_MOUSE	Myosin-IIIa (EC 2.7.11.1)	Myo3a	Mus musculus (Mouse)	1613
MTAP2_MOUSE	P20357	reviewed	MTAP2_MOUSE	Microtubule-associated protein 2 (MAP-2)	Map2 Mtap2	Mus musculus (Mouse)	1828
WNK3_MOUSE	Q80XP9	reviewed	WNK3_MOUSE	Serine/threonine-protein kinase WNK3 (EC 2.7.11.1) (Protein kinase lysine-deficient 3) (Protein kinase with no lysine 3)	Wnk3	Mus musculus (Mouse)	1757
TALDO_MOUSE	Q93092	reviewed	TALDO_MOUSE	Transaldolase (EC 2.2.1.2)	Taldo1 Tal Taldo	Mus musculus (Mouse)	337
NKX11_MOUSE	G3UXB3	reviewed	NKX11_MOUSE	NK1 transcription factor-related protein 1 (Homeobox protein SAX-2) (NKX-1.1)	Nkx1-1 Sax2	Mus musculus (Mouse)	440
ZZZ3_MOUSE	Q6KAQ7	reviewed	ZZZ3_MOUSE	ZZ-type zinc finger-containing protein 3	Zzz3	Mus musculus (Mouse)	910
SP16H_MOUSE	Q920B9	reviewed	SP16H_MOUSE	FACT complex subunit SPT16 (Chromatin-specific transcription elongation factor 140 kDa subunit) (FACT 140 kDa subunit) (FACTp140) (Facilitates chromatin transcription complex subunit SPT16)	Supt16h Fact140 Factp140 Supt16	Mus musculus (Mouse)	1047
CA2D3_MOUSE	Q9Z1L5	reviewed	CA2D3_MOUSE	Voltage-dependent calcium channel subunit alpha-2/delta-3 (Voltage-gated calcium channel subunit alpha-2/delta-3) [Cleaved into: Voltage-dependent calcium channel subunit alpha-2-3; Voltage-dependent calcium channel subunit delta-3]	Cacna2d3	Mus musculus (Mouse)	1091
CROCC_MOUSE	Q8CJ40	reviewed	CROCC_MOUSE	Rootletin (Ciliary rootlet coiled-coil protein)	Crocc Kiaa0445	Mus musculus (Mouse)	2009
ITSN1_MOUSE	Q9Z0R4	reviewed	ITSN1_MOUSE	Intersectin-1 (EH and SH3 domains protein 1)	Itsn1 Ese1 Itsn	Mus musculus (Mouse)	1714
CFA58_MOUSE	B2RW38	reviewed	CFA58_MOUSE	Cilia- and flagella-associated protein 58	Cfap58	Mus musculus (Mouse)	873
P20L1_MOUSE	Q8CCJ9	reviewed	P20L1_MOUSE	PHD finger protein 20-like protein 1	Phf20l1	Mus musculus (Mouse)	1013
SPART_MOUSE	Q8R1X6	reviewed	SPART_MOUSE	Spartin	Spart Kiaa0610 Spg20	Mus musculus (Mouse)	671
NUTM1_MOUSE	Q8BHP2	reviewed	NUTM1_MOUSE	NUT family member 1 (Nuclear protein in testis)	Nutm1 Nut	Mus musculus (Mouse)	1126
PKP1_MOUSE	P97350	reviewed	PKP1_MOUSE	Plakophilin-1	Pkp1	Mus musculus (Mouse)	728
PLPL8_MOUSE	Q8K1N1	reviewed	PLPL8_MOUSE	Calcium-independent phospholipase A2-gamma (EC 3.1.1.-) (EC 3.1.1.5) (Intracellular membrane-associated calcium-independent phospholipase A2 gamma) (iPLA2-gamma) (Patatin-like phospholipase domain-containing protein 8)	Pnpla8 Ipla22 Ipla2g	Mus musculus (Mouse)	776
ITPR3_MOUSE	P70227	reviewed	ITPR3_MOUSE	Inositol 1,4,5-trisphosphate receptor type 3 (IP3 receptor isoform 3) (IP3R 3) (InsP3R3) (Type 3 inositol 1,4,5-trisphosphate receptor) (Type 3 InsP3 receptor)	Itpr3	Mus musculus (Mouse)	2670
CBX3_MOUSE	P23198	reviewed	CBX3_MOUSE	Chromobox protein homolog 3 (Heterochromatin protein 1 homolog gamma) (HP1 gamma) (M32) (Modifier 2 protein)	Cbx3	Mus musculus (Mouse)	183
P02676	P02676	reviewed	FIBB_BOVIN	Fibrinogen beta chain [Cleaved into: Fibrinopeptide B; Fibrinogen beta chain]	FGB	Bos taurus (Bovine)	468
KINH_MOUSE	Q61768	reviewed	KINH_MOUSE	Kinesin-1 heavy chain (Conventional kinesin heavy chain) (Ubiquitous kinesin heavy chain) (UKHC)	Kif5b Khcs Kns1	Mus musculus (Mouse)	963
CENPJ_MOUSE	Q569L8	reviewed	CENPJ_MOUSE	Centromere protein J (CENP-J)	Cenpj	Mus musculus (Mouse)	1344
BSN_MOUSE	O88737	reviewed	BSN_MOUSE	Protein bassoon	Bsn Kiaa0434	Mus musculus (Mouse)	3942
WNT2B_MOUSE	O70283	reviewed	WNT2B_MOUSE	Protein Wnt-2b (Protein Wnt-13)	Wnt2b Wnt13	Mus musculus (Mouse)	389
SEPT9_MOUSE	Q80UG5	reviewed	SEPT9_MOUSE	Septin-9 (SL3-3 integration site 1 protein)	Septin9 Kiaa0991 Sept9 Sint1	Mus musculus (Mouse)	583
DNPEP_MOUSE	Q9Z2W0	reviewed	DNPEP_MOUSE	Aspartyl aminopeptidase (EC 3.4.11.21)	Dnpep	Mus musculus (Mouse)	473
SENP6_MOUSE	Q6P7W0	reviewed	SENP6_MOUSE	Sentrin-specific protease 6 (EC 3.4.22.-) (SUMO-1-specific protease 1) (Sentrin/SUMO-specific protease SENP6)	Senp6 Kiaa0797 Susp1	Mus musculus (Mouse)	1132
RGAP1_MOUSE	Q9WVM1	reviewed	RGAP1_MOUSE	Rac GTPase-activating protein 1 (Male germ cell RacGap) (MgcRacGAP)	Racgap1 Mgcracgap	Mus musculus (Mouse)	628
U520_MOUSE	Q6P4T2	reviewed	U520_MOUSE	U5 small nuclear ribonucleoprotein 200 kDa helicase (EC 3.6.4.13) (BRR2 homolog) (U5 snRNP-specific 200 kDa protein) (U5-200KD)	Snrnp200 Kiaa0788	Mus musculus (Mouse)	2136
FGF8_MOUSE	P37237	reviewed	FGF8_MOUSE	Fibroblast growth factor 8 (FGF-8) (Androgen-induced growth factor) (AIGF) (Heparin-binding growth factor 8) (HBGF-8)	Fgf8 Aigf	Mus musculus (Mouse)	268
WNK1_MOUSE	P83741	reviewed	WNK1_MOUSE	Serine/threonine-protein kinase WNK1 (EC 2.7.11.1) (Protein kinase lysine-deficient 1) (Protein kinase with no lysine 1)	Wnk1 Hsn2 Prkwnk1	Mus musculus (Mouse)	2377
